# Supplementary material for: HspX promotes the polar localization of mycobacterial protein aggregates
Source: Sci Rep. 2019 Oct 10;9:14571. doi: 10.1038/s41598-019-51132-w (PMC6787098; doi:10.1038/s41598-019-51132-w)
Supplement: Supplementary file 2 — Table S1 [file 41598_2019_51132_MOESM2_ESM.xlsx]

## Sheet: entire list
Accession	Description	# Unique Peptides	Score (OE)	Score (KO)	Score (WT)
A0QR89	Geranylgeranyl reductase OS=Mycobacterium smegmatis (strain ATCC 700084 / mc(2)155) OX=246196 GN=MSMEG_1028 PE=4 SV=1 - [A0QR89_MYCS2]	30	179.698	127.042	146.092
A0QS98	Elongation factor Tu OS=Mycobacterium smegmatis (strain ATCC 700084 / mc(2)155) OX=246196 GN=tuf PE=1 SV=1 - [EFTU_MYCS2]	12	158.152	110.734	143.551
A0R202	ATP synthase subunit alpha OS=Mycobacterium smegmatis (strain ATCC 700084 / mc(2)155) OX=246196 GN=atpA PE=1 SV=1 - [ATPA_MYCS2]	25	156.264	129.543	189.564
A0QX24	ATPase, MoxR family protein OS=Mycobacterium smegmatis (strain ATCC 700084 / mc(2)155) OX=246196 GN=moxR PE=4 SV=1 - [A0QX24_MYCS2]	27	145.231	139.122	137.8
A0R200	ATP synthase subunit beta OS=Mycobacterium smegmatis (strain ATCC 700084 / mc(2)155) OX=246196 GN=atpD PE=1 SV=1 - [ATPB_MYCS2]	22	139.471	105.061	145.629
I7GCU8	Fatty acid synthase OS=Mycobacterium smegmatis (strain ATCC 700084 / mc(2)155) OX=246196 GN=MSMEI_4637 PE=4 SV=1 - [I7GCU8_MYCS2]	87	124.902	110.821	146.463
L8FHB6	Protein translocase subunit SecA (Fragment) OS=Mycobacterium smegmatis (strain MKD8) OX=1214915 GN=secA PE=3 SV=1 - [L8FHB6_MYCSE]	40	122.94	107.675	115.924
L8F8V2	Sulfate ABC superfamily ATP binding cassette transporter, sulfate-binding protein OS=Mycobacterium smegmatis (strain MKD8) OX=1214915 GN=cysP PE=4 SV=1 - [L8F8V2_MYCSE]	13	120.099	113.536	107.718
I7GGN8	Glycerol-3-phosphate dehydrogenase OS=Mycobacterium smegmatis (strain ATCC 700084 / mc(2)155) OX=246196 GN=glpD2 PE=3 SV=1 - [I7GGN8_MYCS2]	24	96.8815	85.7132	99.6165
A0A0D6J0R9	ATP-dependent zinc metalloprotease FtsH OS=Mycobacterium smegmatis OX=1772 GN=ftsH_2 PE=3 SV=1 - [A0A0D6J0R9_MYCSM]	40	93.704	86.5931	99.2957
A0QVL2	Probable malate:quinone oxidoreductase OS=Mycobacterium smegmatis (strain ATCC 700084 / mc(2)155) OX=246196 GN=mqo PE=1 SV=1 - [MQO_MYCS2]	26	92.954	83.0486	92.577
L8FD34	Glutamate ABC transporter glutamate-binding protein OS=Mycobacterium smegmatis (strain MKD8) OX=1214915 GN=gluB PE=3 SV=1 - [L8FD34_MYCSE]	23	92.3775	77.9347	86.8419
A0A0D6GH35	ABC transporter substrate-binding protein OS=Mycobacterium smegmatis OX=1772 GN=oppA PE=4 SV=1 - [A0A0D6GH35_MYCSM]	29	91.4416	77.8994	87.9004
A0A0D6HE50	Isocitrate dehydrogenase (NADP) Icd2 OS=Mycobacterium smegmatis OX=1772 GN=icd2 PE=4 SV=1 - [A0A0D6HE50_MYCSM]	30	88.6527	75.736	87.904
A0R0I3	Isochorismatase hydrolase OS=Mycobacterium smegmatis (strain ATCC 700084 / mc(2)155) OX=246196 GN=MSMEG_4396 PE=4 SV=1 - [A0R0I3_MYCS2]	9	85.5157	33.2939	43.5058
A0R203	ATP synthase subunit b-delta OS=Mycobacterium smegmatis (strain ATCC 700084 / mc(2)155) OX=246196 GN=atpFH PE=1 SV=1 - [ATPFD_MYCS2]	30	85.3869	67.6322	93.2355
L8F503	Glycerol kinase OS=Mycobacterium smegmatis (strain MKD8) OX=1214915 GN=glpK PE=3 SV=1 - [L8F503_MYCSE]	20	83.1711	75.2195	93.9855
A0R2V4	Uncharacterized protein OS=Mycobacterium smegmatis (strain ATCC 700084 / mc(2)155) OX=246196 GN=MSMEG_5246 PE=1 SV=1 - [A0R2V4_MYCS2]	20	81.9073	65.1087	62.8104
A0R2D2	Trypsin OS=Mycobacterium smegmatis (strain ATCC 700084 / mc(2)155) OX=246196 GN=MSMEG_5070 PE=4 SV=1 - [A0R2D2_MYCS2]	30	80.234	74.5293	76.9696
A0QUX8	Ketol-acid reductoisomerase (NADP(+)) OS=Mycobacterium smegmatis (strain ATCC 700084 / mc(2)155) OX=246196 GN=ilvC PE=1 SV=1 - [ILVC_MYCS2]	20	78.0788	53.6523	62.8976
O52473	Membrane NADH dehydrogenase NdhA OS=Mycobacterium smegmatis OX=1772 GN=ndh PE=4 SV=1 - [O52473_MYCSM]	23	77.8768	74.9001	78.8125
A0A0D6HBV4	Response regulator receiver modulated FAD-dependent pyridine nucleotide-disulfide oxidoreductase OS=Mycobacterium smegmatis OX=1772 GN=trxB_2 PE=4 SV=1 - [A0A0D6HBV4_MYCSM]	24	77.7305	29.0759	44.5272
L8F588	Magnesium-chelatase subunit chlI OS=Mycobacterium smegmatis (strain MKD8) OX=1214915 GN=chlI PE=4 SV=1 - [L8F588_MYCSE]	26	77.0226	38.3801	44.4851
I7G1K3	Conserved membrane protein OS=Mycobacterium smegmatis (strain ATCC 700084 / mc(2)155) OX=246196 GN=MSMEI_0310 PE=4 SV=1 - [I7G1K3_MYCS2]	23	76.6401	66.0877	68.5161
A0QR91	Monooxygenase OS=Mycobacterium smegmatis (strain ATCC 700084 / mc(2)155) OX=246196 GN=MSMEG_1030 PE=4 SV=1 - [A0QR91_MYCS2]	33	72.5003	62.5202	74.7381
L8F662	Uncharacterized protein OS=Mycobacterium smegmatis (strain MKD8) OX=1214915 GN=D806_5479 PE=4 SV=1 - [L8F662_MYCSE]	8	72.4124	57.7321	66.9244
A0QSL1	Spfh domain/band 7 family protein, putative OS=Mycobacterium smegmatis (strain ATCC 700084 / mc(2)155) OX=246196 GN=MSMEG_1517 PE=4 SV=1 - [A0QSL1_MYCS2]	28	69.7685	61.9261	67.7833
A0R574	ATP-dependent Clp protease ATP-binding subunit ClpC1 OS=Mycobacterium smegmatis (strain ATCC 700084 / mc(2)155) OX=246196 GN=clpC1 PE=3 SV=1 - [CLPC1_MYCS2]	12	69.2929	64.1812	72.8565
A0QS66	DNA-directed RNA polymerase subunit beta' OS=Mycobacterium smegmatis (strain ATCC 700084 / mc(2)155) OX=246196 GN=rpoC PE=1 SV=1 - [RPOC_MYCS2]	50	69.2757	50.4498	66.7043
L8FBP8	Serine/threonine-protein kinase PknD OS=Mycobacterium smegmatis (strain MKD8) OX=1214915 GN=pknD PE=3 SV=1 - [L8FBP8_MYCSE]	14	68.5446	51.8309	58.8023
A0QXC0	Branched-chain amino acid ABC transporter substrate-binding protein OS=Mycobacterium smegmatis (strain ATCC 700084 / mc(2)155) OX=246196 GN=MSMEG_3247 PE=4 SV=1 - [A0QXC0_MYCS2]	21	66.9957	55.3675	63.6612
L8F9D4	3-oxoacyl-[acyl-carrier-protein] synthase 1 OS=Mycobacterium smegmatis (strain MKD8) OX=1214915 GN=kasA PE=3 SV=1 - [L8F9D4_MYCSE]	20	62.8475	36.8093	49.3068
L8FL89	Transferase OS=Mycobacterium smegmatis (strain MKD8) OX=1214915 GN=D806_0415 PE=4 SV=1 - [L8FL89_MYCSE]	16	62.4208	25.2546	38.2075
A0A0D6HIW7	UPF0182 protein ERS451418_01991 OS=Mycobacterium smegmatis OX=1772 GN=ERS451418_01991 PE=3 SV=1 - [A0A0D6HIW7_MYCSM]	28	61.7605	59.7434	59.4483
A0A0D6H7V1	FMN-dependent dehydrogenase OS=Mycobacterium smegmatis OX=1772 GN=lldD PE=3 SV=1 - [A0A0D6H7V1_MYCSM]	15	61.6358	56.4993	63.7231
A0QYG9	Protein translocase subunit SecA 2 OS=Mycobacterium smegmatis (strain ATCC 700084 / mc(2)155) OX=246196 GN=secA2 PE=1 SV=1 - [SECA2_MYCS2]	38	60.8202	49.2978	59.2599
L8FKP7	Putative aliphatic sulfonates ABC transporter, substrate-binding protein SsuA OS=Mycobacterium smegmatis (strain MKD8) OX=1214915 GN=D806_0645 PE=4 SV=1 - [L8FKP7_MYCSE]	18	60.1831	53.8205	50.3227
L8F9V8	Cytochrome c oxidase subunit 2 OS=Mycobacterium smegmatis (strain MKD8) OX=1214915 GN=ctaC PE=4 SV=1 - [L8F9V8_MYCSE]	18	59.3483	55.2779	57.1499
A0QQU5	60 kDa chaperonin 1 OS=Mycobacterium smegmatis (strain ATCC 700084 / mc(2)155) OX=246196 GN=groL1 PE=1 SV=1 - [CH601_MYCS2]	14	59.2147	61.5583	58.8825
A0A0D6IB78	Catalase-peroxidase OS=Mycobacterium smegmatis OX=1772 GN=katG2 PE=3 SV=1 - [A0A0D6IB78_MYCSM]	26	58.0094	33.1306	34.5169
A0R201	ATP synthase gamma chain OS=Mycobacterium smegmatis (strain ATCC 700084 / mc(2)155) OX=246196 GN=atpG PE=1 SV=1 - [ATPG_MYCS2]	21	57.574	46.77	61.92
A0QPE7	Oxidoreductase, short chain dehydrogenase/reductase family protein OS=Mycobacterium smegmatis (strain ATCC 700084 / mc(2)155) OX=246196 GN=MSMEG_0372 PE=1 SV=1 - [A0QPE7_MYCS2]	24	57.3023	48.366	55.1717
L8F9V4	Putative ubiquinol-cytochrome C reductase iron-sulfur subunit OS=Mycobacterium smegmatis (strain MKD8) OX=1214915 GN=D806_4320 PE=4 SV=1 - [L8F9V4_MYCSE]	25	56.7687	52.7275	61.3399
A0A0D6I6F5	Lipoprotein OS=Mycobacterium smegmatis OX=1772 GN=metQ PE=3 SV=1 - [A0A0D6I6F5_MYCSM]	5	56.1857	56.6388	62.7679
I7FJ29	D-3-phosphoglycerate dehydrogenase OS=Mycobacterium smegmatis (strain ATCC 700084 / mc(2)155) OX=246196 GN=serA PE=3 SV=1 - [I7FJ29_MYCS2]	24	54.1202	45.581	52.7985
Q59560	Protein RecA OS=Mycobacterium smegmatis (strain ATCC 700084 / mc(2)155) OX=246196 GN=recA PE=1 SV=1 - [RECA_MYCS2]	21	53.9583	26.9882	38.2212
A0QSD4	50S ribosomal protein L2 OS=Mycobacterium smegmatis (strain ATCC 700084 / mc(2)155) OX=246196 GN=rplB PE=1 SV=1 - [RL2_MYCS2]	16	53.6484	44.6667	52.771
L8FGZ8	Acetyl/propionyl-CoA carboxylase OS=Mycobacterium smegmatis (strain MKD8) OX=1214915 GN=D806_1860 PE=4 SV=1 - [L8FGZ8_MYCSE]	24	53.5311	42.0122	45.4461
Q9RLP6	Peptide synthetase OS=Mycobacterium smegmatis OX=1772 GN=mps PE=4 SV=1 - [Q9RLP6_MYCSM]	33	52.8094	44.3049	61.1655
A0A0D6FWJ5	Glycine betaine ABC transporter substrate-binding protein OS=Mycobacterium smegmatis OX=1772 GN=tauA_1 PE=4 SV=1 - [A0A0D6FWJ5_MYCSM]	16	52.7628	45.8251	47.5198
L8FA88	Universal stress family protein OS=Mycobacterium smegmatis (strain MKD8) OX=1214915 GN=uspF2 PE=4 SV=1 - [L8FA88_MYCSE]	18	52.6374	48.3976	49.7859
L0J264	ATP synthase subunit beta OS=Mycobacterium sp. JS623 OX=212767 GN=atpD PE=3 SV=1 - [L0J264_9MYCO]	2	52.1595	39.3072	53.734
A0A0D6IQ79	Sulfate/thiosulfate import ATP-binding protein CysA OS=Mycobacterium smegmatis OX=1772 GN=cysA_2 PE=3 SV=1 - [A0A0D6IQ79_MYCSM]	13	52.1314	47.3813	49.7458
I7G5A6	Putative conserved transmembrane protein OS=Mycobacterium smegmatis (strain ATCC 700084 / mc(2)155) OX=246196 GN=MSMEI_4373 PE=4 SV=1 - [I7G5A6_MYCS2]	25	52.0399	47.5961	50.1731
A0A0D6I6M9	SPFH domain/band 7 family protein OS=Mycobacterium smegmatis OX=1772 GN=qmcA_1 PE=4 SV=1 - [A0A0D6I6M9_MYCSM]	20	51.1728	48.994	49.4
A0A0D6HW02	Signal recognition particle protein OS=Mycobacterium smegmatis OX=1772 GN=ffh PE=3 SV=1 - [A0A0D6HW02_MYCSM]	19	51.0382	36.2943	44.5588
A0QT08	Succinate dehydrogenase flavoprotein subunit OS=Mycobacterium smegmatis (strain ATCC 700084 / mc(2)155) OX=246196 GN=sdhA PE=3 SV=1 - [A0QT08_MYCS2]	9	50.7232	41.912	47.4489
A0A0D6IZY0	Serine protease PepD OS=Mycobacterium smegmatis OX=1772 GN=degQ PE=4 SV=1 - [A0A0D6IZY0_MYCSM]	16	50.6681	53.5276	64.0576
A0QSD7	30S ribosomal protein S3 OS=Mycobacterium smegmatis (strain ATCC 700084 / mc(2)155) OX=246196 GN=rpsC PE=1 SV=1 - [RS3_MYCS2]	27	50.5714	49.3523	64.9475
L8FHN8	Ribonucleoside-diphosphate reductase OS=Mycobacterium smegmatis (strain MKD8) OX=1214915 GN=D806_2335 PE=3 SV=1 - [L8FHN8_MYCSE]	26	50.4865	46.2907	64.0606
A0QWU8	Lipoarabinomannan carrier protein LprG OS=Mycobacterium smegmatis (strain ATCC 700084 / mc(2)155) OX=246196 GN=lprG PE=3 SV=1 - [LPRG_MYCS2]	10	50.1365	45.9022	45.691
Q3L885	Polyketide synthase OS=Mycobacterium smegmatis (strain ATCC 700084 / mc(2)155) OX=246196 GN=pks PE=4 SV=1 - [Q3L885_MYCS2]	37	49.4453	29.3872	50.086
I7FIQ1	UDP-N-acetylglucosamine 1-carboxyvinyltransferase OS=Mycobacterium smegmatis (strain ATCC 700084 / mc(2)155) OX=246196 GN=murA PE=3 SV=1 - [I7FIQ1_MYCS2]	16	47.8311	23.9191	39.8391
I7G778	Cell division ATP-binding protein FtsE OS=Mycobacterium smegmatis (strain ATCC 700084 / mc(2)155) OX=246196 GN=MSMEI_2043 PE=4 SV=1 - [I7G778_MYCS2]	15	47.2833	34.1933	39.8482
A0A0D6HCU2	Succinate dehydrogenase iron-sulfur protein subunit SdhB OS=Mycobacterium smegmatis OX=1772 GN=sdhB PE=4 SV=1 - [A0A0D6HCU2_MYCSM]	15	46.3432	43.0988	43.2777
A0A0D6FT13	Serine/threonine protein kinase OS=Mycobacterium smegmatis OX=1772 GN=pknB_2 PE=4 SV=1 - [A0A0D6FT13_MYCSM]	16	45.8961	39.1496	39.561
L8FH22	DNA-directed RNA polymerase subunit beta OS=Mycobacterium smegmatis (strain MKD8) OX=1214915 GN=rpoB PE=3 SV=1 - [L8FH22_MYCSE]	6	45.786	34.1482	39.8784
I7FN36	FAD dependent oxidoreductase OS=Mycobacterium smegmatis (strain ATCC 700084 / mc(2)155) OX=246196 GN=MSMEI_6299 PE=4 SV=1 - [I7FN36_MYCS2]	20	45.6794	42.2288	49.1639
I7FGE4	Putative protease IV Sppa OS=Mycobacterium smegmatis (strain ATCC 700084 / mc(2)155) OX=246196 GN=sppA PE=4 SV=1 - [I7FGE4_MYCS2]	20	45.6477	29.0943	36.0905
A0R218	Transcription termination factor Rho OS=Mycobacterium smegmatis (strain ATCC 700084 / mc(2)155) OX=246196 GN=rho PE=3 SV=1 - [A0R218_MYCS2]	29	45.5871	40.3056	52.0015
A0A0D6HS72	Electron transfer flavoprotein beta subunit OS=Mycobacterium smegmatis OX=1772 GN=etfB PE=4 SV=1 - [A0A0D6HS72_MYCSM]	19	44.2759	36.9155	37.3755
L8F7C0	Alpha-1,4-glucan:maltose-1-phosphate maltosyltransferase OS=Mycobacterium smegmatis (strain MKD8) OX=1214915 GN=glgE PE=3 SV=1 - [L8F7C0_MYCSE]	27	43.9016	53.2021	39.6645
A0A0D6ILJ5	3-oxoacyl-(Acyl-carrier-protein) synthase 1 KasA OS=Mycobacterium smegmatis OX=1772 GN=kasB_2 PE=3 SV=1 - [A0A0D6ILJ5_MYCSM]	16	43.8668	24.4687	28.1175
A0R6M5	Oxidoreductase OS=Mycobacterium smegmatis (strain ATCC 700084 / mc(2)155) OX=246196 GN=MSMEG_6602 PE=4 SV=1 - [A0R6M5_MYCS2]	15	43.6054	33.6237	22.0512
A0R3B8	Enolase OS=Mycobacterium smegmatis (strain ATCC 700084 / mc(2)155) OX=246196 GN=eno PE=1 SV=1 - [ENO_MYCS2]	14	43.4693	35.8269	37.8626
A0A0D6GNW6	Superoxide dismutase [Cu-Zn] OS=Mycobacterium smegmatis OX=1772 GN=sodC PE=3 SV=1 - [A0A0D6GNW6_MYCSM]	7	43.1132	38.8233	41.3944
A0QSP8	50S ribosomal protein L13 OS=Mycobacterium smegmatis (strain ATCC 700084 / mc(2)155) OX=246196 GN=rplM PE=1 SV=1 - [RL13_MYCS2]	9	43.0644	31.3804	41.3329
A0A0D6IKW5	Integral membrane protein OS=Mycobacterium smegmatis OX=1772 GN=ERS451418_04167 PE=4 SV=1 - [A0A0D6IKW5_MYCSM]	14	43.0317	37.4592	40.4631
A0QUV7	Electron transfer flavoprotein, alpha subunit OS=Mycobacterium smegmatis (strain ATCC 700084 / mc(2)155) OX=246196 GN=etfA PE=4 SV=1 - [A0QUV7_MYCS2]	11	42.6052	37.1337	36.5296
Q9ZHC5	DNA-binding protein HU homolog OS=Mycobacterium smegmatis (strain ATCC 700084 / mc(2)155) OX=246196 GN=hup PE=3 SV=1 - [DBH_MYCS2]	7	42.1398	38.4279	37.3639
A0R2C0	ABC transporter, ATP-binding protein SugC OS=Mycobacterium smegmatis (strain ATCC 700084 / mc(2)155) OX=246196 GN=MSMEG_5058 PE=3 SV=1 - [A0R2C0_MYCS2]	16	41.5441	39.7091	39.9438
A0QSG6	30S ribosomal protein S5 OS=Mycobacterium smegmatis (strain ATCC 700084 / mc(2)155) OX=246196 GN=rpsE PE=1 SV=1 - [RS5_MYCS2]	11	41.2329	34.9375	37.659
A0A0D6HZI2	Protoporphyrin IX magnesium-chelatase OS=Mycobacterium smegmatis OX=1772 GN=bchI PE=4 SV=1 - [A0A0D6HZI2_MYCSM]	22	40.5886	23.0355	30.0651
L8F7P5	Stearoyl-CoA 9-desaturase OS=Mycobacterium smegmatis (strain MKD8) OX=1214915 GN=D806_5856 PE=4 SV=1 - [L8F7P5_MYCSE]	19	40.4106	32.4008	38.3555
A0A0D6HTG7	Pyruvate carboxylase OS=Mycobacterium smegmatis OX=1772 GN=pca_2 PE=4 SV=1 - [A0A0D6HTG7_MYCSM]	27	39.4348	31.705	38.3566
P0C557	Chromosomal replication initiator protein DnaA OS=Mycobacterium smegmatis OX=1772 GN=dnaA PE=3 SV=1 - [DNAA_MYCSM]	21	39.0627	22.2217	34.3759
A0QSE0	30S ribosomal protein S17 OS=Mycobacterium smegmatis (strain ATCC 700084 / mc(2)155) OX=246196 GN=rpsQ PE=1 SV=1 - [RS17_MYCS2]	11	38.7574	26.2236	36.5155
A0QQC8	Chaperone protein DnaK OS=Mycobacterium smegmatis (strain ATCC 700084 / mc(2)155) OX=246196 GN=dnaK PE=1 SV=1 - [DNAK_MYCS2]	27	38.4391	30.2564	35.1456
L8F953	PhoH-like protein PhoH1 OS=Mycobacterium smegmatis (strain MKD8) OX=1214915 GN=phoH1 PE=4 SV=1 - [L8F953_MYCSE]	15	38.2813	24.8473	28.1352
A0QSG1	50S ribosomal protein L5 OS=Mycobacterium smegmatis (strain ATCC 700084 / mc(2)155) OX=246196 GN=rplE PE=1 SV=1 - [RL5_MYCS2]	10	38.2719	32.282	33.7508
I7FMV0	Polyketide synthase PKS13 OS=Mycobacterium smegmatis (strain ATCC 700084 / mc(2)155) OX=246196 GN=pks13 PE=4 SV=1 - [I7FMV0_MYCS2]	35	38.1724	31.8495	36.498
I7FWA8	Rmt4 OS=Mycobacterium smegmatis (strain ATCC 700084 / mc(2)155) OX=246196 GN=rmt4 PE=4 SV=1 - [I7FWA8_MYCS2]	14	38.074	27.9499	32.6994
L8FBC1	Putative channel-forming protein OS=Mycobacterium smegmatis (strain MKD8) OX=1214915 GN=D806_3853 PE=4 SV=1 - [L8FBC1_MYCSE]	14	37.9407	37.016	35.6644
L8FGR6	ABC superfamily ATP binding cassette transporter, ABC protein OS=Mycobacterium smegmatis (strain MKD8) OX=1214915 GN=D806_1714 PE=4 SV=1 - [L8FGR6_MYCSE]	21	37.877	33.4172	40.3917
A0QQ62	Oligopeptide transport ATP-binding protein OppD OS=Mycobacterium smegmatis (strain ATCC 700084 / mc(2)155) OX=246196 GN=MSMEG_0640 PE=3 SV=1 - [A0QQ62_MYCS2]	18	37.7762	30.1072	36.4399
A0R2B1	Multifunctional 2-oxoglutarate metabolism enzyme OS=Mycobacterium smegmatis (strain ATCC 700084 / mc(2)155) OX=246196 GN=kgd PE=1 SV=1 - [KGD_MYCS2]	38	37.4622	34.4505	35.2131
A0QSL7	30S ribosomal protein S4 OS=Mycobacterium smegmatis (strain ATCC 700084 / mc(2)155) OX=246196 GN=rpsD PE=1 SV=1 - [RS4_MYCS2]	13	37.2736	29.7586	36.8436
L8FJT6	Oligopeptide transport OS=Mycobacterium smegmatis (strain MKD8) OX=1214915 GN=oppF PE=3 SV=1 - [L8FJT6_MYCSE]	15	36.821	31.0187	35.9632
L8FC91	Lipoprotein OS=Mycobacterium smegmatis (strain MKD8) OX=1214915 GN=D806_3109 PE=3 SV=1 - [L8FC91_MYCSE]	2	36.759	37.4529	41.6637
A0QT70	Glycerol-3-phosphate dehydrogenase OS=Mycobacterium smegmatis (strain ATCC 700084 / mc(2)155) OX=246196 GN=MSMEG_1736 PE=3 SV=1 - [A0QT70_MYCS2]	16	36.4411	29.2511	33.084
L8F8X2	Heat shock protein hspX OS=Mycobacterium smegmatis (strain MKD8) OX=1214915 GN=hspX PE=3 SV=1 - [L8F8X2_MYCSE]	12	36.1071	10.2979	24.5981
P41193	30S ribosomal protein S7 OS=Mycobacterium smegmatis OX=1772 GN=rpsG PE=3 SV=2 - [RS7_MYCSM]	16	35.7466	28.9724	32.9057
A0QNJ2	ESX-1 secretion system protein EccCb1 OS=Mycobacterium smegmatis (strain ATCC 700084 / mc(2)155) OX=246196 GN=eccCb1 PE=3 SV=1 - [ECC1B_MYCS2]	22	35.2237	26.4561	31.9375
L8F365	CRP/FNR family transcriptional regulator OS=Mycobacterium smegmatis (strain MKD8) OX=1214915 GN=D806_6251 PE=4 SV=1 - [L8F365_MYCSE]	14	35.064	39.6455	36.9425
A0QSD1	50S ribosomal protein L3 OS=Mycobacterium smegmatis (strain ATCC 700084 / mc(2)155) OX=246196 GN=rplC PE=1 SV=1 - [RL3_MYCS2]	14	34.6453	30.2183	31.8547
I7F4I6	Conserved hypothetical proline and alanine rich protein OS=Mycobacterium smegmatis (strain ATCC 700084 / mc(2)155) OX=246196 GN=MSMEI_0068 PE=4 SV=1 - [I7F4I6_MYCS2]	21	34.4381	20.357	26.0564
A0A0D6GBI0	ABC transporter ATP-binding protein OS=Mycobacterium smegmatis OX=1772 GN=ssuB_3 PE=4 SV=1 - [A0A0D6GBI0_MYCSM]	11	34.373	28.3219	31.7657
A0A0D6GIT8	Iron-sulfur-binding reductase OS=Mycobacterium smegmatis OX=1772 GN=ERS451418_00712 PE=4 SV=1 - [A0A0D6GIT8_MYCSM]	19	34.0299	29.6769	36.458
A0R618	Acyl-CoA synthase OS=Mycobacterium smegmatis (strain ATCC 700084 / mc(2)155) OX=246196 GN=MSMEG_6393 PE=1 SV=1 - [A0R618_MYCS2]	23	33.6359	28.0995	32.8307
A0QSG3	30S ribosomal protein S8 OS=Mycobacterium smegmatis (strain ATCC 700084 / mc(2)155) OX=246196 GN=rpsH PE=1 SV=1 - [RS8_MYCS2]	11	33.4911	24.9468	29.394
A0QYU6	50S ribosomal protein L20 OS=Mycobacterium smegmatis (strain ATCC 700084 / mc(2)155) OX=246196 GN=rplT PE=1 SV=1 - [RL20_MYCS2]	8	33.417	21.6111	32.3681
A0R628	Galactofuranosyltransferase GlfT2 OS=Mycobacterium smegmatis (strain ATCC 700084 / mc(2)155) OX=246196 GN=glfT2 PE=3 SV=1 - [GLFT2_MYCS2]	21	33.1614	25.2005	30.9356
L0IUW2	Protein translocase subunit SecA OS=Mycobacterium sp. JS623 OX=212767 GN=secA PE=3 SV=1 - [L0IUW2_9MYCO]	2	33.0969	29.622	31.8242
A0A0D6J033	von Willebrand factor type A OS=Mycobacterium smegmatis OX=1772 GN=ERS451418_05337 PE=4 SV=1 - [A0A0D6J033_MYCSM]	23	33.0902	20.5676	27.3283
L8F4I1	Citrate synthase OS=Mycobacterium smegmatis (strain MKD8) OX=1214915 GN=D806_5749 PE=3 SV=1 - [L8F4I1_MYCSE]	19	33.0295	27.9976	26.7797
A0A0D6HQI3	Hydrogen:quinone oxidoreductase OS=Mycobacterium smegmatis OX=1772 GN=ERS451418_02286 PE=4 SV=1 - [A0A0D6HQI3_MYCSM]	16	33.0111	22.1811	31.4373
A0R0T9	Heat-inducible transcription repressor HrcA OS=Mycobacterium smegmatis (strain ATCC 700084 / mc(2)155) OX=246196 GN=hrcA PE=1 SV=1 - [HRCA_MYCS2]	15	32.3954	23.6012	24.4342
A0QVQ5	Polyribonucleotide nucleotidyltransferase OS=Mycobacterium smegmatis (strain ATCC 700084 / mc(2)155) OX=246196 GN=pnp PE=1 SV=1 - [PNP_MYCS2]	24	32.3609	24.3389	25.4606
A0A0D6IL77	Tripeptidyl-peptidase B Serine peptidase MEROPS family S33 OS=Mycobacterium smegmatis OX=1772 GN=tap_2 PE=4 SV=1 - [A0A0D6IL77_MYCSM]	17	32.3358	25.528	27.7203
A0QSL8	DNA-directed RNA polymerase subunit alpha OS=Mycobacterium smegmatis (strain ATCC 700084 / mc(2)155) OX=246196 GN=rpoA PE=1 SV=1 - [RPOA_MYCS2]	18	32.2194	24.0299	25.7716
A0A0D6FSG7	Cell wall synthesis protein CwsA OS=Mycobacterium smegmatis OX=1772 GN=cwsA PE=3 SV=1 - [A0A0D6FSG7_MYCSM]	6	32.1082	30.0178	28.7431
A0QV26	Signal recognition particle receptor FtsY OS=Mycobacterium smegmatis (strain ATCC 700084 / mc(2)155) OX=246196 GN=ftsY PE=3 SV=1 - [A0QV26_MYCS2]	15	31.9855	27.4156	31.6105
I7GBT4	von Willebrand factor, type A OS=Mycobacterium smegmatis (strain ATCC 700084 / mc(2)155) OX=246196 GN=MSMEI_3556 PE=4 SV=1 - [I7GBT4_MYCS2]	24	31.8948	27.765	31.8304
L8F7W1	Response regulator OS=Mycobacterium smegmatis (strain MKD8) OX=1214915 GN=phoP PE=4 SV=1 - [L8F7W1_MYCSE]	12	31.8838	17.4562	27.7043
I7G7M8	Luciferase-like protein OS=Mycobacterium smegmatis (strain ATCC 700084 / mc(2)155) OX=246196 GN=MSMEI_2194 PE=4 SV=1 - [I7G7M8_MYCS2]	12	31.8675	19.5482	14.6124
A0A0D6ISD9	ATP-binding cassette protein, ChvD family OS=Mycobacterium smegmatis OX=1772 GN=ERS451418_04565 PE=4 SV=1 - [A0A0D6ISD9_MYCSM]	20	31.8126	29.1014	36.2441
A0QSD0	30S ribosomal protein S10 OS=Mycobacterium smegmatis (strain ATCC 700084 / mc(2)155) OX=246196 GN=rpsJ PE=1 SV=1 - [RS10_MYCS2]	9	31.7714	21.072	27.1296
A0R1A4	Uncharacterized protein OS=Mycobacterium smegmatis (strain ATCC 700084 / mc(2)155) OX=246196 GN=MSMEG_4681 PE=4 SV=1 - [A0R1A4_MYCS2]	10	31.7381	28.5882	28.8364
A0QSD8	50S ribosomal protein L16 OS=Mycobacterium smegmatis (strain ATCC 700084 / mc(2)155) OX=246196 GN=rplP PE=1 SV=1 - [RL16_MYCS2]	9	31.4881	19.6845	27.2881
A0A0D6HUE3	Serine-threonine protein kinase OS=Mycobacterium smegmatis OX=1772 GN=pknE_3 PE=4 SV=1 - [A0A0D6HUE3_MYCSM]	11	31.3389	25.806	28.399
A0R1E4	Short-chain dehydrogenase OS=Mycobacterium smegmatis (strain ATCC 700084 / mc(2)155) OX=246196 GN=MSMEG_4722 PE=4 SV=1 - [A0R1E4_MYCS2]	17	31.3318	25.9175	32.3052
A0QTT2	ABC1 family protein OS=Mycobacterium smegmatis (strain ATCC 700084 / mc(2)155) OX=246196 GN=MSMEG_1954 PE=4 SV=1 - [A0QTT2_MYCS2]	20	31.2732	22.2456	29.9426
L8FE31	Glutamate ABC superfamily ATP binding cassette transporter, ABC protein OS=Mycobacterium smegmatis (strain MKD8) OX=1214915 GN=gluA PE=4 SV=1 - [L8FE31_MYCSE]	14	31.1361	27.7054	29.6257
A0QUN5	Hydrogenase accessory protein HypB OS=Mycobacterium smegmatis (strain ATCC 700084 / mc(2)155) OX=246196 GN=hypB PE=4 SV=1 - [A0QUN5_MYCS2]	9	30.6045	15.8426	24.6557
A0QQJ4	F420-dependent glucose-6-phosphate dehydrogenase OS=Mycobacterium smegmatis (strain ATCC 700084 / mc(2)155) OX=246196 GN=fgd PE=1 SV=2 - [FGD_MYCS2]	9	30.5115	18.438	19.4643
A0R260	ABC transporter, ATP-binding protein OppD OS=Mycobacterium smegmatis (strain ATCC 700084 / mc(2)155) OX=246196 GN=oppD PE=3 SV=1 - [A0R260_MYCS2]	22	30.4985	27.1924	33.1418
A0QZA1	Universal stress protein MSMEG_3950/MSMEI_3859 OS=Mycobacterium smegmatis (strain ATCC 700084 / mc(2)155) OX=246196 GN=MSMEG_3950 PE=1 SV=1 - [Y3950_MYCS2]	12	30.3947	25.1924	27.6006
A0A0D6HLV1	Acyl-CoA dehydrogenase domain-containing protein OS=Mycobacterium smegmatis OX=1772 GN=ERS451418_02114 PE=3 SV=1 - [A0A0D6HLV1_MYCSM]	15	30.3832	27.7136	31.7072
A0A0D6J2Y3	ABC amino acid transporter, ATP-binding component OS=Mycobacterium smegmatis OX=1772 GN=tcyC_3 PE=4 SV=1 - [A0A0D6J2Y3_MYCSM]	12	30.3708	27.0249	29.3157
A0A0D6H795	Elongation factor G OS=Mycobacterium smegmatis OX=1772 GN=fusA_1 PE=3 SV=1 - [A0A0D6H795_MYCSM]	25	30.0676	28.2289	34.7063
I7F598	Uncharacterized protein OS=Mycobacterium smegmatis (strain ATCC 700084 / mc(2)155) OX=246196 GN=MSMEI_0314 PE=4 SV=1 - [I7F598_MYCS2]	17	29.7041	20.7645	27.8509
A0QYY6	30S ribosomal protein S1 OS=Mycobacterium smegmatis (strain ATCC 700084 / mc(2)155) OX=246196 GN=rpsA PE=1 SV=1 - [RS1_MYCS2]	23	29.5828	21.3373	22.0241
I7FB07	FEIII-dicitrate-binding periplasmic lipoprotein FecB OS=Mycobacterium smegmatis (strain ATCC 700084 / mc(2)155) OX=246196 GN=MSMEI_1009 PE=4 SV=1 - [I7FB07_MYCS2]	14	29.1749	23.6136	26.5211
L8FM55	Serine/threonine protein phosphatase 1 (Fragment) OS=Mycobacterium smegmatis (strain MKD8) OX=1214915 GN=pphA PE=4 SV=1 - [L8FM55_MYCSE]	16	29.1113	25.8225	26.9736
P41403	Aspartokinase OS=Mycobacterium smegmatis OX=1772 GN=ask PE=3 SV=1 - [AK_MYCSM]	14	28.9997	19.1734	21.255
A0QVB8	30S ribosomal protein S2 OS=Mycobacterium smegmatis (strain ATCC 700084 / mc(2)155) OX=246196 GN=rpsB PE=1 SV=2 - [RS2_MYCS2]	8	28.9489	24.3701	29.3117
A0QX25	Uncharacterized protein OS=Mycobacterium smegmatis (strain ATCC 700084 / mc(2)155) OX=246196 GN=MSMEG_3148 PE=4 SV=1 - [A0QX25_MYCS2]	16	28.8702	25.3252	30.9119
A0QZ54	Proteasome-associated ATPase OS=Mycobacterium smegmatis (strain ATCC 700084 / mc(2)155) OX=246196 GN=mpa PE=1 SV=1 - [ARC_MYCS2]	24	28.6235	23.6281	25.9079
A0R5N0	Hercynine oxygenase OS=Mycobacterium smegmatis (strain ATCC 700084 / mc(2)155) OX=246196 GN=egtB PE=1 SV=1 - [EGTB_MYCS2]	14	28.3624	14.8928	19.9145
I7FCH0	NAD(P) transhydrogenase alpha subunit OS=Mycobacterium smegmatis (strain ATCC 700084 / mc(2)155) OX=246196 GN=MSMEI_0106 PE=4 SV=1 - [I7FCH0_MYCS2]	18	28.3151	24.9058	29.5345
A0A0D6I6G1	Aconitate hydratase 1 OS=Mycobacterium smegmatis OX=1772 GN=acnA PE=4 SV=1 - [A0A0D6I6G1_MYCSM]	26	28.2756	23.577	26.5171
I7G4H8	Phosphoglycerate mutase OS=Mycobacterium smegmatis (strain ATCC 700084 / mc(2)155) OX=246196 GN=MSMEI_0944 PE=4 SV=1 - [I7G4H8_MYCS2]	13	28.2548	24.1697	25.7591
A0R607	Decaprenylphosphoryl-beta-D-ribose oxidase OS=Mycobacterium smegmatis (strain ATCC 700084 / mc(2)155) OX=246196 GN=dprE1 PE=1 SV=2 - [DPRE1_MYCS2]	14	28.2396	22.7779	25.4462
A0A0D6IKZ4	Dihydrolipoamide acetyltransferase component of pyruvate dehydrogenase complex OS=Mycobacterium smegmatis OX=1772 GN=sucB PE=3 SV=1 - [A0A0D6IKZ4_MYCSM]	17	28.1617	29.9209	29.0864
L8FDC4	3-dehydroquinate synthase OS=Mycobacterium smegmatis (strain MKD8) OX=1214915 GN=aroB PE=3 SV=1 - [L8FDC4_MYCSE]	13	28.0923	23.1509	26.392
A0A0D6IKL7	Probable cytosol aminopeptidase OS=Mycobacterium smegmatis OX=1772 GN=pepA PE=3 SV=1 - [A0A0D6IKL7_MYCSM]	18	27.918	32.7959	24.2936
A0QNG1	Serine/threonine-protein kinase PknB OS=Mycobacterium smegmatis (strain ATCC 700084 / mc(2)155) OX=246196 GN=pknB PE=1 SV=1 - [PKNB_MYCS2]	15	27.849	23.4778	25.6632
A0A0D6I580	Methionine import ATP-binding protein MetN OS=Mycobacterium smegmatis OX=1772 GN=metN PE=3 SV=1 - [A0A0D6I580_MYCSM]	12	27.7579	23.9194	25.3445
A0QYI2	Carboxylic ester hydrolase OS=Mycobacterium smegmatis (strain ATCC 700084 / mc(2)155) OX=246196 GN=MSMEG_3667 PE=3 SV=1 - [A0QYI2_MYCS2]	18	27.7295	22.0957	27.279
L8FGC9	Inosine-5'-monophosphate dehydrogenase OS=Mycobacterium smegmatis (strain MKD8) OX=1214915 GN=guaB PE=3 SV=1 - [L8FGC9_MYCSE]	19	27.6342	25.0946	26.8905
A0R5N7	Aspartate-semialdehyde dehydrogenase OS=Mycobacterium smegmatis (strain ATCC 700084 / mc(2)155) OX=246196 GN=asd PE=3 SV=1 - [A0R5N7_MYCS2]	18	27.4555	16.5012	20.583
A0A0D6IF98	Thiamin pyrophosphokinase catalytic subunit OS=Mycobacterium smegmatis OX=1772 GN=ERS451418_03720 PE=4 SV=1 - [A0A0D6IF98_MYCSM]	15	27.4377	23.4646	26.7934
A0R3H0	Molybdopterin biosynthesis protein MoeA 1 OS=Mycobacterium smegmatis (strain ATCC 700084 / mc(2)155) OX=246196 GN=MSMEG_5470 PE=4 SV=1 - [A0R3H0_MYCS2]	14	27.3708	23.6309	24.6325
I7FC84	Conserved transmembrane alanine and glycine rich protein OS=Mycobacterium smegmatis (strain ATCC 700084 / mc(2)155) OX=246196 GN=MSMEI_2672 PE=4 SV=1 - [I7FC84_MYCS2]	21	27.2515	22.8136	26.6962
A0A0D6J117	ATPase AAA OS=Mycobacterium smegmatis OX=1772 GN=ERS451418_06027 PE=4 SV=1 - [A0A0D6J117_MYCSM]	12	26.9612	25.6824	28.4906
A4ZHR8	Adenosylhomocysteinase OS=Mycobacterium smegmatis (strain ATCC 700084 / mc(2)155) OX=246196 GN=ahcY PE=1 SV=1 - [SAHH_MYCS2]	23	26.7361	25.389	33.2792
A0R1B5	Uncharacterized protein MSMEG_4692/MSMEI_4575 OS=Mycobacterium smegmatis (strain ATCC 700084 / mc(2)155) OX=246196 GN=MSMEG_4692 PE=1 SV=1 - [Y4692_MYCS2]	7	26.4583	22.0342	26.8255
A0QPE8	3-ketoacyl-CoA thiolase OS=Mycobacterium smegmatis (strain ATCC 700084 / mc(2)155) OX=246196 GN=MSMEG_0373 PE=3 SV=1 - [A0QPE8_MYCS2]	13	26.3457	21.3241	25.7115
A0QYB5	D-threitol-binding protein OS=Mycobacterium smegmatis (strain ATCC 700084 / mc(2)155) OX=246196 GN=thpA PE=1 SV=1 - [THPA_MYCS2]	10	26.3304	25.0188	26.7593
A0QYS6	Argininosuccinate synthase OS=Mycobacterium smegmatis (strain ATCC 700084 / mc(2)155) OX=246196 GN=argG PE=3 SV=1 - [ASSY_MYCS2]	7	26.2785	22.9503	26.7674
A0A0D6HES5	Alpha/beta hydrolase fold protein OS=Mycobacterium smegmatis OX=1772 GN=ERS451418_01701 PE=4 SV=1 - [A0A0D6HES5_MYCSM]	14	26.2778	19.6444	24.417
I7GAS0	5'-3' exonuclease OS=Mycobacterium smegmatis (strain ATCC 700084 / mc(2)155) OX=246196 GN=MSMEI_3793 PE=1 SV=1 - [I7GAS0_MYCS2]	13	26.1978	14.8836	19.4434
A0R7F6	50S ribosomal protein L9 OS=Mycobacterium smegmatis (strain ATCC 700084 / mc(2)155) OX=246196 GN=rplI PE=1 SV=1 - [RL9_MYCS2]	11	25.9978	18.8741	19.9881
A0A0D6IV65	ATP-dependent RNA helicase DeaD OS=Mycobacterium smegmatis OX=1772 GN=deaD PE=3 SV=1 - [A0A0D6IV65_MYCSM]	18	25.7259	22.8946	26.7364
A0QS46	50S ribosomal protein L1 OS=Mycobacterium smegmatis (strain ATCC 700084 / mc(2)155) OX=246196 GN=rplA PE=1 SV=1 - [RL1_MYCS2]	13	25.528	18.8321	22.2874
L8FLM2	Cyclopropane-fatty-acyl-phospholipid synthase 1 OS=Mycobacterium smegmatis (strain MKD8) OX=1214915 GN=cma8 PE=4 SV=1 - [L8FLM2_MYCSE]	18	25.5177	21.3685	26.4739
L8FK62	Tetratricopeptide repeat family protein OS=Mycobacterium smegmatis (strain MKD8) OX=1214915 GN=D806_1329 PE=4 SV=1 - [L8FK62_MYCSE]	15	25.354	15.4465	18.1825
Q9L8R4	CydC OS=Mycobacterium smegmatis OX=1772 GN=cydC PE=4 SV=1 - [Q9L8R4_MYCSM]	13	25.2255	26.1586	24.2281
A0A0D6J194	Fumarate reductase/succinate dehydrogenase flavoprotein-like protein OS=Mycobacterium smegmatis OX=1772 GN=ksdD_4 PE=4 SV=1 - [A0A0D6J194_MYCSM]	19	25.0417	20.2387	26.7703
A0A0D6IEX7	Glycine dehydrogenase (decarboxylating) OS=Mycobacterium smegmatis OX=1772 GN=gcvP PE=3 SV=1 - [A0A0D6IEX7_MYCSM]	20	24.9604	22.1553	25.0802
O68956	Glutamine--fructose-6-phosphate aminotransferase [isomerizing] OS=Mycobacterium smegmatis (strain ATCC 700084 / mc(2)155) OX=246196 GN=glmS PE=3 SV=3 - [GLMS_MYCS2]	21	24.8731	16.8772	22.7252
L8F8Z7	Serine/threonine-protein kinase pknF OS=Mycobacterium smegmatis (strain MKD8) OX=1214915 GN=D806_5579 PE=4 SV=1 - [L8F8Z7_MYCSE]	17	24.8604	22.6383	26.6359
A0QVL5	Cob(I)alamin adenosyltransferase OS=Mycobacterium smegmatis (strain ATCC 700084 / mc(2)155) OX=246196 GN=cobO PE=4 SV=1 - [A0QVL5_MYCS2]	7	24.8049	12.2147	18.5885
L8F7F7	Putative ATP-dependent DNA helicase OS=Mycobacterium smegmatis (strain MKD8) OX=1214915 GN=D806_5997 PE=4 SV=1 - [L8F7F7_MYCSE]	16	24.698	13.9112	19.1311
A0A0D6HJK7	Soj/para-related protein OS=Mycobacterium smegmatis OX=1772 GN=soj_2 PE=4 SV=1 - [A0A0D6HJK7_MYCSM]	7	24.659	9.70166	14.0039
A0QWW2	Glyceraldehyde-3-phosphate dehydrogenase OS=Mycobacterium smegmatis (strain ATCC 700084 / mc(2)155) OX=246196 GN=gapA PE=1 SV=1 - [G3P_MYCS2]	13	24.5837	22.0997	28.4963
L8FKC6	ABC1 family protein OS=Mycobacterium smegmatis (strain MKD8) OX=1214915 GN=D806_1407 PE=4 SV=1 - [L8FKC6_MYCSE]	16	24.5272	21.8794	24.1217
I7FDP2	Branched-chain amino acid ABC transporter (LivG) OS=Mycobacterium smegmatis (strain ATCC 700084 / mc(2)155) OX=246196 GN=MSMEI_3167 PE=4 SV=1 - [I7FDP2_MYCS2]	16	24.1593	21.8297	24.9154
A0QSF9	50S ribosomal protein L14 OS=Mycobacterium smegmatis (strain ATCC 700084 / mc(2)155) OX=246196 GN=rplN PE=1 SV=1 - [RL14_MYCS2]	11	24.1128	17.9473	22.4159
A0R634	Acyltransferase family protein OS=Mycobacterium smegmatis (strain ATCC 700084 / mc(2)155) OX=246196 GN=MSMEG_6409 PE=4 SV=1 - [A0R634_MYCS2]	8	24.0701	17.7611	20.4144
A0QP27	Membrane protein, MmpL family protein OS=Mycobacterium smegmatis (strain ATCC 700084 / mc(2)155) OX=246196 GN=MSMEG_0250 PE=4 SV=1 - [A0QP27_MYCS2]	19	24.0473	22.2675	28.2668
A0A0D6IJI1	Methionine synthase OS=Mycobacterium smegmatis OX=1772 GN=metH PE=4 SV=1 - [A0A0D6IJI1_MYCSM]	12	24.0399	16.9312	20.4999
A0A0D6IP78	Ferredoxin-nitrite reductase OS=Mycobacterium smegmatis OX=1772 GN=sir PE=3 SV=1 - [A0A0D6IP78_MYCSM]	19	24.0177	19.7414	20.7398
A0A0D6GQB4	Polyphosphate kinase OS=Mycobacterium smegmatis OX=1772 GN=ERS451418_00922 PE=4 SV=1 - [A0A0D6GQB4_MYCSM]	14	23.9966	11.2254	26.6475
A0A0D6HUM8	Aspartyl/glutamyl-tRNA(Asn/Gln) amidotransferase subunit B OS=Mycobacterium smegmatis OX=1772 GN=gatB PE=3 SV=1 - [A0A0D6HUM8_MYCSM]	15	23.9876	16.3349	20.2214
L8F9R0	Uncharacterized protein OS=Mycobacterium smegmatis (strain MKD8) OX=1214915 GN=D806_4023 PE=4 SV=1 - [L8F9R0_MYCSE]	12	23.966	10.8423	13.4824
A0A0D6J4G9	Penicillin-binding protein 1 OS=Mycobacterium smegmatis OX=1772 GN=ponA PE=4 SV=1 - [A0A0D6J4G9_MYCSM]	20	23.945	20.6971	24.3583
A0A0D6J314	Integral membrane protein MviN OS=Mycobacterium smegmatis OX=1772 GN=murJ PE=4 SV=1 - [A0A0D6J314_MYCSM]	15	23.9235	20.4642	23.7737
I7GAS3	Pyruvate kinase OS=Mycobacterium smegmatis (strain ATCC 700084 / mc(2)155) OX=246196 GN=pyk PE=3 SV=1 - [I7GAS3_MYCS2]	14	23.853	20.0327	22.0079
L8FGA9	Response regulator OS=Mycobacterium smegmatis (strain MKD8) OX=1214915 GN=mtrA PE=4 SV=1 - [L8FGA9_MYCSE]	9	23.6417	14.9869	17.3128
L8F8L0	Saccharopine dehydrogenase OS=Mycobacterium smegmatis (strain MKD8) OX=1214915 GN=D806_4668 PE=4 SV=1 - [L8F8L0_MYCSE]	16	23.6026	19.3688	21.7671
A0QYH8	Oxidoreductase OS=Mycobacterium smegmatis (strain ATCC 700084 / mc(2)155) OX=246196 GN=MSMEG_3663 PE=4 SV=1 - [A0QYH8_MYCS2]	16	23.282	18.9886	21.5156
A0A0D6IG91	DNA polymerase I OS=Mycobacterium smegmatis OX=1772 GN=polA_1 PE=3 SV=1 - [A0A0D6IG91_MYCSM]	26	23.2566	18.6559	21.5172
A0A0D6J2T3	KanY protein OS=Mycobacterium smegmatis OX=1772 GN=ERS451418_06093 PE=4 SV=1 - [A0A0D6J2T3_MYCSM]	8	23.2154	17.8243	20.2895
A0R2B5	Short chain alcohol dehydrogenase OS=Mycobacterium smegmatis (strain ATCC 700084 / mc(2)155) OX=246196 GN=MSMEG_5053 PE=3 SV=1 - [A0R2B5_MYCS2]	15	23.1553	21.0742	20.9908
A0A0D6J0B5	Universal stress protein UspA OS=Mycobacterium smegmatis OX=1772 GN=ERS451418_05567 PE=4 SV=1 - [A0A0D6J0B5_MYCSM]	8	23.1503	18.3463	19.694
I7G0I2	Phage shock protein A, PspA OS=Mycobacterium smegmatis (strain ATCC 700084 / mc(2)155) OX=246196 GN=MSMEI_2629 PE=4 SV=1 - [I7G0I2_MYCS2]	14	23.1126	16.2406	20.4291
A0A0D6J1H8	DNA polymerase III subunit gamma/tau OS=Mycobacterium smegmatis OX=1772 GN=dnaX PE=3 SV=1 - [A0A0D6J1H8_MYCSM]	12	23.0745	13.4378	16.8725
L8F398	Glutamine-binding periplasmic /glutamine transport system permease protein OS=Mycobacterium smegmatis (strain MKD8) OX=1214915 GN=D806_6393 PE=3 SV=1 - [L8F398_MYCSE]	13	22.8577	20.9689	23.2871
A0A0D6IJM0	Short-chain dehydrogenase OS=Mycobacterium smegmatis OX=1772 GN=ERS451418_04065 PE=3 SV=1 - [A0A0D6IJM0_MYCSM]	14	22.7358	19.5207	22.6077
A0QS62	50S ribosomal protein L10 OS=Mycobacterium smegmatis (strain ATCC 700084 / mc(2)155) OX=246196 GN=rplJ PE=1 SV=1 - [RL10_MYCS2]	12	22.6069	16.9049	19.6228
A0R079	Glutamine synthetase OS=Mycobacterium smegmatis (strain ATCC 700084 / mc(2)155) OX=246196 GN=glnA PE=1 SV=1 - [GLN1B_MYCS2]	13	22.5682	18.8784	18.7664
I7FXF5	Short-chain dehydrogenase/reductase SDR OS=Mycobacterium smegmatis (strain ATCC 700084 / mc(2)155) OX=246196 GN=MSMEI_0982 PE=3 SV=1 - [I7FXF5_MYCS2]	8	22.5595	17.0745	19.9369
A0R5D5	DNA polymerase III subunit delta OS=Mycobacterium smegmatis (strain ATCC 700084 / mc(2)155) OX=246196 GN=MSMEG_6153 PE=4 SV=1 - [A0R5D5_MYCS2]	12	22.4009	12.4959	16.0576
A0QV47	UPF0061 protein MSMEG_2445/MSMEI_2384 OS=Mycobacterium smegmatis (strain ATCC 700084 / mc(2)155) OX=246196 GN=MSMEG_2445 PE=3 SV=1 - [Y2445_MYCS2]	14	22.2987	17.7915	22.8033
L8F7S7	Linocin-M18 OS=Mycobacterium smegmatis (strain MKD8) OX=1214915 GN=lin PE=4 SV=1 - [L8F7S7_MYCSE]	13	22.116	18.8159	18.9178
A0R0T8	Chaperone protein DnaJ OS=Mycobacterium smegmatis (strain ATCC 700084 / mc(2)155) OX=246196 GN=dnaJ PE=3 SV=1 - [A0R0T8_MYCS2]	10	22.0343	14.399	18.1204
A0A0D6IVF2	Sugar-binding lipoprotein LpqY OS=Mycobacterium smegmatis OX=1772 GN=lpqY PE=4 SV=1 - [A0A0D6IVF2_MYCSM]	18	21.8751	19.0545	20.2395
I7GBT0	Iron ABC transporter, periplasmic iron-binding protein OS=Mycobacterium smegmatis (strain ATCC 700084 / mc(2)155) OX=246196 GN=MSMEI_3551 PE=4 SV=1 - [I7GBT0_MYCS2]	11	21.7052	16.4212	18.2825
A0R6Z5	ABC transporter, ATP-binding protein OS=Mycobacterium smegmatis (strain ATCC 700084 / mc(2)155) OX=246196 GN=MSMEG_6725 PE=4 SV=1 - [A0R6Z5_MYCS2]	17	21.697	18.231	21.6458
A0R1C6	Glycerol-3-phosphate acyltransferase OS=Mycobacterium smegmatis (strain ATCC 700084 / mc(2)155) OX=246196 GN=MSMEG_4703 PE=3 SV=1 - [A0R1C6_MYCS2]	3	21.6941	20.1765	23.3939
A0A0D6H5Q4	Protein translocase subunit SecE OS=Mycobacterium smegmatis OX=1772 GN=secE PE=3 SV=1 - [A0A0D6H5Q4_MYCSM]	4	21.5529	18.8193	19.5568
L8F267	B12 binding domain protein OS=Mycobacterium smegmatis (strain MKD8) OX=1214915 GN=D806_6626 PE=4 SV=1 - [L8F267_MYCSE]	9	21.5382	14.3747	19.2195
A0A0D6IWD1	Fatty-acid-CoA ligase FadD6 OS=Mycobacterium smegmatis OX=1772 GN=fadD6 PE=4 SV=1 - [A0A0D6IWD1_MYCSM]	15	21.4736	17.3777	22.4306
A0QR17	Glutamyl-tRNA reductase OS=Mycobacterium smegmatis (strain ATCC 700084 / mc(2)155) OX=246196 GN=hemA PE=3 SV=1 - [HEM1_MYCS2]	12	21.3986	14.5127	20.14
I7FLE7	TnpR OS=Mycobacterium smegmatis (strain ATCC 700084 / mc(2)155) OX=246196 GN=tnpR PE=4 SV=1 - [I7FLE7_MYCS2]	10	21.333	14.9066	19.8253
A0R204	ATP synthase subunit b OS=Mycobacterium smegmatis (strain ATCC 700084 / mc(2)155) OX=246196 GN=atpF PE=3 SV=1 - [ATPF_MYCS2]	10	21.208	18.5862	24.7326
L8F3S4	Lipoprotein, putative OS=Mycobacterium smegmatis (strain MKD8) OX=1214915 GN=lpqG PE=4 SV=1 - [L8F3S4_MYCSE]	8	21.1445	17.3137	18.7091
A0A0D6IDU4	4-alpha-glucanotransferase OS=Mycobacterium smegmatis OX=1772 GN=malQ PE=3 SV=1 - [A0A0D6IDU4_MYCSM]	16	21.1353	18.5066	24.2528
L8FI72	50S ribosomal protein L22 OS=Mycobacterium smegmatis (strain MKD8) OX=1214915 GN=rplV PE=3 SV=1 - [L8FI72_MYCSE]	7	21.0889	16.1577	21.7512
L8F406	Putative ATPase OS=Mycobacterium smegmatis (strain MKD8) OX=1214915 GN=D806_6255 PE=4 SV=1 - [L8F406_MYCSE]	15	21.0679	15.8808	17.6174
L8F2X3	Putative oxidoreductase in MprA 5'region OS=Mycobacterium smegmatis (strain MKD8) OX=1214915 GN=D806_6466 PE=4 SV=1 - [L8F2X3_MYCSE]	10	21.0267	15.6894	17.2776
L8FGF9	Acyl-CoA dehydrogenase OS=Mycobacterium smegmatis (strain MKD8) OX=1214915 GN=D806_2114 PE=3 SV=1 - [L8FGF9_MYCSE]	12	20.8739	17.2804	20.5696
A0R3I8	Response regulator MprA OS=Mycobacterium smegmatis (strain ATCC 700084 / mc(2)155) OX=246196 GN=mprA PE=1 SV=1 - [MPRA_MYCS2]	7	20.7714	14.533	14.8128
L8F539	Signal transduction histidine-protein kinase/phosphatase mprB OS=Mycobacterium smegmatis (strain MKD8) OX=1214915 GN=mprB PE=4 SV=1 - [L8F539_MYCSE]	8	20.7595	19.4021	20.0437
L8F9N2	Pup--protein ligase OS=Mycobacterium smegmatis (strain MKD8) OX=1214915 GN=pafA PE=3 SV=1 - [L8F9N2_MYCSE]	14	20.6651	18.8059	18.8913
A0A0D6IMC4	HAD-superfamily hydrolase OS=Mycobacterium smegmatis OX=1772 GN=ERS451418_04189 PE=4 SV=1 - [A0A0D6IMC4_MYCSM]	7	20.5699	9.57024	14.993
A0A0D6I500	Peptidyl-prolyl cis-trans isomerase OS=Mycobacterium smegmatis OX=1772 GN=ppiB_3 PE=3 SV=1 - [A0A0D6I500_MYCSM]	8	20.2914	16.6133	16.2823
A0A0D6J408	Chromosome partitioning protein ParA OS=Mycobacterium smegmatis OX=1772 GN=soj_4 PE=4 SV=1 - [A0A0D6J408_MYCSM]	9	20.2881	9.0538	13.0241
A0QRA5	ABC-type molybdenum transport system, ATPase component OS=Mycobacterium smegmatis (strain ATCC 700084 / mc(2)155) OX=246196 GN=MSMEG_1046 PE=4 SV=1 - [A0QRA5_MYCS2]	10	20.2681	15.3395	17.8325
A0QWT3	S-adenosylmethionine synthase OS=Mycobacterium smegmatis (strain ATCC 700084 / mc(2)155) OX=246196 GN=metK PE=1 SV=1 - [METK_MYCS2]	15	20.2588	15.1253	17.9364
A0QPG2	Rmt2 protein OS=Mycobacterium smegmatis (strain ATCC 700084 / mc(2)155) OX=246196 GN=MSMEG_0387 PE=4 SV=1 - [A0QPG2_MYCS2]	12	20.2054	18.3894	19.7087
A0A0D6I867	Branched-chain amino acid ABC transporter ATP-binding protein OS=Mycobacterium smegmatis OX=1772 GN=livF_3 PE=4 SV=1 - [A0A0D6I867_MYCSM]	10	20.1759	17.2064	19.8576
A0R6J9	Beta-lactamase OS=Mycobacterium smegmatis (strain ATCC 700084 / mc(2)155) OX=246196 GN=MSMEG_6575 PE=4 SV=1 - [A0R6J9_MYCS2]	13	20.0601	12.8201	16.1577
A0R016	UDP-N-acetylglucosamine--N-acetylmuramyl-(pentapeptide) pyrophosphoryl-undecaprenol N-acetylglucosamine transferase OS=Mycobacterium smegmatis (strain ATCC 700084 / mc(2)155) OX=246196 GN=murG PE=3 SV=1 - [MURG_MYCS2]	12	20.0281	16.1388	18.5117
A0A0D6IKX6	Branched-chain-amino-acid aminotransferase OS=Mycobacterium smegmatis OX=1772 GN=ilvE PE=3 SV=1 - [A0A0D6IKX6_MYCSM]	10	19.7864	15.1509	16.2715
A0A0D6G0M2	Dihydroxy-acid dehydratase OS=Mycobacterium smegmatis OX=1772 GN=ilvD_1 PE=3 SV=1 - [A0A0D6G0M2_MYCSM]	14	19.4941	12.8569	18.2407
A0R170	Alpha oxoglutarate ferredoxin oxidoreductase, beta subunit OS=Mycobacterium smegmatis (strain ATCC 700084 / mc(2)155) OX=246196 GN=orB PE=4 SV=1 - [A0R170_MYCS2]	9	19.4787	16.5814	16.3268
A0QNI9	ESX-1 secretion system protein EccA1 OS=Mycobacterium smegmatis (strain ATCC 700084 / mc(2)155) OX=246196 GN=eccA1 PE=3 SV=1 - [ECCA1_MYCS2]	14	19.4491	11.3123	13.5297
L8FA22	Putative membrane protein OS=Mycobacterium smegmatis (strain MKD8) OX=1214915 GN=D806_3997 PE=4 SV=1 - [L8FA22_MYCSE]	6	19.349	16.1433	18.4671
A0R6T1	O-methyltransferase, putative OS=Mycobacterium smegmatis (strain ATCC 700084 / mc(2)155) OX=246196 GN=MSMEG_6661 PE=4 SV=1 - [A0R6T1_MYCS2]	11	19.306	14.711	18.5457
A0QQK3	Serine/threonine-protein kinase PknG OS=Mycobacterium smegmatis (strain ATCC 700084 / mc(2)155) OX=246196 GN=pknG PE=1 SV=1 - [PKNG_MYCS2]	21	19.2847	17.0791	18.5829
A0A0D6HI59	Cell division control protein Cdc48, AAA+ ATPase family OS=Mycobacterium smegmatis OX=1772 GN=ftsH_1 PE=3 SV=1 - [A0A0D6HI59_MYCSM]	13	19.2492	13.643	17.0266
A0A0D6J1Y4	Metallophosphoesterase OS=Mycobacterium smegmatis OX=1772 GN=ERS451418_06009 PE=4 SV=1 - [A0A0D6J1Y4_MYCSM]	11	19.2185	16.4382	18.1883
A0QV37	30S ribosomal protein S16 OS=Mycobacterium smegmatis (strain ATCC 700084 / mc(2)155) OX=246196 GN=rpsP PE=1 SV=1 - [RS16_MYCS2]	10	19.217	12.7537	20.4349
A0QSS4	60 kDa chaperonin 2 OS=Mycobacterium smegmatis (strain ATCC 700084 / mc(2)155) OX=246196 GN=groL2 PE=1 SV=1 - [CH602_MYCS2]	15	19.1955	19.6863	19.0551
L8FID2	HAD hydrolase, IB family protein OS=Mycobacterium smegmatis (strain MKD8) OX=1214915 GN=D806_1038 PE=4 SV=1 - [L8FID2_MYCSE]	9	19.0659	16.7727	16.4126
A0QSL6	30S ribosomal protein S11 OS=Mycobacterium smegmatis (strain ATCC 700084 / mc(2)155) OX=246196 GN=rpsK PE=1 SV=1 - [RS11_MYCS2]	10	19.0047	17.2294	20.9125
A0A0D6J1I8	Non-ribosomal peptide synthase OS=Mycobacterium smegmatis OX=1772 GN=grsA PE=4 SV=1 - [A0A0D6J1I8_MYCSM]	17	18.9318	16.6845	19.7441
A0A0D6I5D5	Glutathione synthase/ribosomal protein S6 modification enzyme (Glutaminyl transferase) OS=Mycobacterium smegmatis OX=1772 GN=ERS451418_03099 PE=4 SV=1 - [A0A0D6I5D5_MYCSM]	13	18.8946	14.3049	16.9105
L8FAZ6	Universal stress protein OS=Mycobacterium smegmatis (strain MKD8) OX=1214915 GN=D806_3918 PE=4 SV=1 - [L8FAZ6_MYCSE]	6	18.889	16.7438	15.5045
A0A0D6I6Z5	DNA-directed DNA polymerase OS=Mycobacterium smegmatis OX=1772 GN=dnaE PE=3 SV=1 - [A0A0D6I6Z5_MYCSM]	17	18.8144	12.8312	16.6135
A0A0D6IYV9	Ribose-phosphate pyrophosphokinase OS=Mycobacterium smegmatis OX=1772 GN=prs PE=3 SV=1 - [A0A0D6IYV9_MYCSM]	11	18.7787	13.8284	16.1789
A0QNM4	Peroxisomal hydratase-dehydrogenase-epimerase OS=Mycobacterium smegmatis (strain ATCC 700084 / mc(2)155) OX=246196 GN=MSMEG_0096 PE=3 SV=1 - [A0QNM4_MYCS2]	13	18.6715	16.2189	24.6369
L8FBF7	Putative acyl-CoA dehydrogenase OS=Mycobacterium smegmatis (strain MKD8) OX=1214915 GN=D806_3323 PE=4 SV=1 - [L8FBF7_MYCSE]	9	18.4989	8.10566	10.1454
L8FCK4	Glutamine transport ATP-binding protein glnQ OS=Mycobacterium smegmatis (strain MKD8) OX=1214915 GN=D806_3286 PE=4 SV=1 - [L8FCK4_MYCSE]	12	18.3879	16.355	18.3051
A0R1Z9	ATP synthase epsilon chain OS=Mycobacterium smegmatis (strain ATCC 700084 / mc(2)155) OX=246196 GN=atpC PE=1 SV=1 - [ATPE_MYCS2]	5	18.3819	12.5871	20.0144
A0R7F7	30S ribosomal protein S18 2 OS=Mycobacterium smegmatis (strain ATCC 700084 / mc(2)155) OX=246196 GN=rpsR2 PE=1 SV=1 - [RS182_MYCS2]	9	18.3471	15.8889	19.0831
L8FFA9	D-ribose-binding periplasmic protein OS=Mycobacterium smegmatis (strain MKD8) OX=1214915 GN=D806_3147 PE=4 SV=1 - [L8FFA9_MYCSE]	9	18.3453	14.0062	16.5109
I7GA32	D-alanyl-D-alanine carboxypeptidase DacB1 OS=Mycobacterium smegmatis (strain ATCC 700084 / mc(2)155) OX=246196 GN=MSMEI_5954 PE=4 SV=1 - [I7GA32_MYCS2]	13	18.2459	15.8749	17.3512
A0QPW5	Antar domain protein OS=Mycobacterium smegmatis (strain ATCC 700084 / mc(2)155) OX=246196 GN=MSMEG_0542 PE=4 SV=1 - [A0QPW5_MYCS2]	11	18.2389	9.74594	15.3389
A0A0D6HF05	Sugar ABC transporter substrate-binding protein OS=Mycobacterium smegmatis OX=1772 GN=sbpA PE=4 SV=1 - [A0A0D6HF05_MYCSM]	14	18.2257	16.813	20.0386
L8FDB5	UvrABC system protein A OS=Mycobacterium smegmatis (strain MKD8) OX=1214915 GN=uvrA PE=3 SV=1 - [L8FDB5_MYCSE]	18	18.2067	14.9815	17.3569
A0A0D6IVI2	Heavy metal translocating P-type ATPase OS=Mycobacterium smegmatis OX=1772 GN=copA PE=3 SV=1 - [A0A0D6IVI2_MYCSM]	12	18.1952	16.8592	18.4345
A0A0D6H6K1	Peptide chain release factor 3 OS=Mycobacterium smegmatis OX=1772 GN=prfC PE=3 SV=1 - [A0A0D6H6K1_MYCSM]	15	18.1574	9.45134	13.081
L8F9G3	Ubiquinol-cytochrome c reductase cytochrome b subunit OS=Mycobacterium smegmatis (strain MKD8) OX=1214915 GN=petB PE=4 SV=1 - [L8F9G3_MYCSE]	12	18.1447	16.6224	19.0378
A0R2G2	Pyruvate ferredoxin/flavodoxin oxidoreductase family protein OS=Mycobacterium smegmatis (strain ATCC 700084 / mc(2)155) OX=246196 GN=MSMEG_5100 PE=4 SV=1 - [A0R2G2_MYCS2]	16	18.1427	10.5885	14.219
L8FJ01	Uncharacterized protein OS=Mycobacterium smegmatis (strain MKD8) OX=1214915 GN=D806_1106 PE=4 SV=1 - [L8FJ01_MYCSE]	7	18.068	13.1027	14.6661
L8F430	Uncharacterized protein OS=Mycobacterium smegmatis (strain MKD8) OX=1214915 GN=D806_6369 PE=4 SV=1 - [L8F430_MYCSE]	14	18.0222	15.131	17.6237
A0QZA2	Uncharacterized protein OS=Mycobacterium smegmatis (strain ATCC 700084 / mc(2)155) OX=246196 GN=MSMEG_3952 PE=4 SV=1 - [A0QZA2_MYCS2]	9	17.9739	14.7678	15.2751
A0R196	ATP-dependent Clp protease ATP-binding subunit ClpX OS=Mycobacterium smegmatis (strain ATCC 700084 / mc(2)155) OX=246196 GN=clpX PE=3 SV=1 - [CLPX_MYCS2]	13	17.9104	9.34287	11.4149
A0QQT2	DNA or RNA helicase of superfamily protein II OS=Mycobacterium smegmatis (strain ATCC 700084 / mc(2)155) OX=246196 GN=MSMEG_0866 PE=4 SV=1 - [A0QQT2_MYCS2]	14	17.8997	10.2985	16.6259
A0A0D6IUU9	Hydrolase OS=Mycobacterium smegmatis OX=1772 GN=ERS451418_04862 PE=4 SV=1 - [A0A0D6IUU9_MYCSM]	12	17.8901	11.1779	15.5928
A0R151	50S ribosomal protein L21 OS=Mycobacterium smegmatis (strain ATCC 700084 / mc(2)155) OX=246196 GN=rplU PE=1 SV=1 - [RL21_MYCS2]	6	17.8577	11.6946	17.5324
A0A0D6IRL5	Pyruvate flavodoxin/ferredoxin oxidoreductase domain-containing protein OS=Mycobacterium smegmatis OX=1772 GN=ERS451418_04502 PE=4 SV=1 - [A0A0D6IRL5_MYCSM]	15	17.7899	15.4328	17.1219
A0R4C0	Phosphate import ATP-binding protein PstB OS=Mycobacterium smegmatis (strain ATCC 700084 / mc(2)155) OX=246196 GN=pstB PE=3 SV=1 - [PSTB_MYCS2]	11	17.7556	14.1903	16.5424
A0QSG4	50S ribosomal protein L6 OS=Mycobacterium smegmatis (strain ATCC 700084 / mc(2)155) OX=246196 GN=rplF PE=1 SV=1 - [RL6_MYCS2]	8	17.7283	15.6089	18.2229
A0QTU7	Propane 2-monooxygenase operon transcriptional activator MimR OS=Mycobacterium smegmatis (strain ATCC 700084 / mc(2)155) OX=246196 GN=mimR PE=4 SV=1 - [MIMR_MYCS2]	16	17.7164	12.8549	16.65
A0R074	Octanoyltransferase OS=Mycobacterium smegmatis (strain ATCC 700084 / mc(2)155) OX=246196 GN=lipB PE=3 SV=1 - [LIPB_MYCS2]	10	17.6634	9.38219	12.5428
A0A0D6J1V0	Uncharacterized protein OS=Mycobacterium smegmatis OX=1772 GN=ERS451418_06303 PE=4 SV=1 - [A0A0D6J1V0_MYCSM]	6	17.6543	16.1664	16.6139
A0R3M4	Succinate--CoA ligase [ADP-forming] subunit beta OS=Mycobacterium smegmatis (strain ATCC 700084 / mc(2)155) OX=246196 GN=sucC PE=1 SV=1 - [SUCC_MYCS2]	14	17.5926	14.8236	15.4947
L8FDU1	4-hydroxy-3-methylbut-2-en-1-yl diphosphate synthase (flavodoxin) OS=Mycobacterium smegmatis (strain MKD8) OX=1214915 GN=ispG PE=3 SV=1 - [L8FDU1_MYCSE]	13	17.4815	12.8711	14.3489
A0QNE0	DNA gyrase subunit B OS=Mycobacterium smegmatis (strain ATCC 700084 / mc(2)155) OX=246196 GN=gyrB PE=1 SV=1 - [GYRB_MYCS2]	19	17.4701	16.0488	16.8146
A0A0D6IH92	UvrABC system protein B OS=Mycobacterium smegmatis OX=1772 GN=uvrB PE=3 SV=1 - [A0A0D6IH92_MYCSM]	17	17.315	10.6347	12.8112
A0A0D6IPE4	PemK-like protein OS=Mycobacterium smegmatis OX=1772 GN=ERS451418_04414 PE=4 SV=1 - [A0A0D6IPE4_MYCSM]	11	17.3118	11.4771	14.0052
A0A0D6GK91	Beta-lactamase-like protein OS=Mycobacterium smegmatis OX=1772 GN=ERS451418_00798 PE=4 SV=1 - [A0A0D6GK91_MYCSM]	7	17.3106	12.2133	16.8753
A0A0D6J2R1	Aldo/keto reductase OS=Mycobacterium smegmatis OX=1772 GN=ydbC_3 PE=4 SV=1 - [A0A0D6J2R1_MYCSM]	14	17.2926	9.39303	10.8045
A0QW19	1-deoxy-D-xylulose-5-phosphate synthase OS=Mycobacterium smegmatis (strain ATCC 700084 / mc(2)155) OX=246196 GN=dxs PE=3 SV=1 - [DXS_MYCS2]	14	17.1894	13.6953	16.1824
A0QYB3	Xylitol-binding protein OS=Mycobacterium smegmatis (strain ATCC 700084 / mc(2)155) OX=246196 GN=xypA PE=1 SV=1 - [XYPA_MYCS2]	7	17.1882	15.0926	16.9029
A0A0D6HXN2	Translation initiation factor IF-2 OS=Mycobacterium smegmatis OX=1772 GN=infB PE=3 SV=1 - [A0A0D6HXN2_MYCSM]	16	17.1769	15.4421	18.4882
A0QT18	Uncharacterized protein OS=Mycobacterium smegmatis (strain ATCC 700084 / mc(2)155) OX=246196 GN=MSMEG_1680 PE=4 SV=1 - [A0QT18_MYCS2]	7	17.1389	6.66556	12.0811
A0QNZ7	Monoacylglycerol lipase OS=Mycobacterium smegmatis (strain ATCC 700084 / mc(2)155) OX=246196 GN=MSMEG_0220 PE=1 SV=1 - [MGLL_MYCS2]	11	17.1224	13.3767	17.0796
A0A0D6IY59	Ectoine/hydroxyectoine ABC transporter solute-binding protein OS=Mycobacterium smegmatis OX=1772 GN=ehuB PE=4 SV=1 - [A0A0D6IY59_MYCSM]	9	17.114	13.4224	15.0062
A0QV42	50S ribosomal protein L19 OS=Mycobacterium smegmatis (strain ATCC 700084 / mc(2)155) OX=246196 GN=rplS PE=1 SV=1 - [RL19_MYCS2]	8	16.9562	14.022	16.5756
A0A0D6FT60	Chromosome partitioning ATPase OS=Mycobacterium smegmatis OX=1772 GN=ERS451418_00052 PE=4 SV=1 - [A0A0D6FT60_MYCSM]	10	16.7893	11.3975	12.8927
A0A0D6I9J6	DoxX protein OS=Mycobacterium smegmatis OX=1772 GN=ERS451418_03244 PE=4 SV=1 - [A0A0D6I9J6_MYCSM]	10	16.693	12.8735	15.0462
A0A0D6HL23	Xenobiotic compound monooxygenase, DszA family OS=Mycobacterium smegmatis OX=1772 GN=ntaA_3 PE=4 SV=1 - [A0A0D6HL23_MYCSM]	10	16.6304	8.35877	11.6282
A0A0D6J1N2	Cytochrome P450 OS=Mycobacterium smegmatis OX=1772 GN=cyp123_4 PE=3 SV=1 - [A0A0D6J1N2_MYCSM]	16	16.6304	13.2848	16.0052
A0QWZ6	ABC transporter, ATP-binding subunit OS=Mycobacterium smegmatis (strain ATCC 700084 / mc(2)155) OX=246196 GN=MSMEG_3119 PE=4 SV=1 - [A0QWZ6_MYCS2]	11	16.6084	14.2852	15.3255
A0A0D6IDQ9	LysM domain-containing protein OS=Mycobacterium smegmatis OX=1772 GN=ERS451418_03627 PE=4 SV=1 - [A0A0D6IDQ9_MYCSM]	9	16.5192	13.338	17.3398
A0QQA1	p450 heme-thiolate protein OS=Mycobacterium smegmatis (strain ATCC 700084 / mc(2)155) OX=246196 GN=MSMEG_0681 PE=3 SV=1 - [A0QQA1_MYCS2]	11	16.4998	10.8407	17.622
A0A0D6I0L5	RNA polymerase sigma factor SigA OS=Mycobacterium smegmatis OX=1772 GN=rpoD PE=3 SV=1 - [A0A0D6I0L5_MYCSM]	11	16.417	13.5585	16.2127
A0A0D6IRL4	SAM-dependent methyltransferase OS=Mycobacterium smegmatis OX=1772 GN=ERS451418_04573 PE=4 SV=1 - [A0A0D6IRL4_MYCSM]	6	16.3153	12.3365	13.8166
I7GFQ7	Phosphate-binding protein PstS OS=Mycobacterium smegmatis (strain ATCC 700084 / mc(2)155) OX=246196 GN=pstS3 PE=3 SV=1 - [I7GFQ7_MYCS2]	13	16.3126	12.4349	13.8839
A0A0D6HJZ8	NADH pyrophosphatase NudC OS=Mycobacterium smegmatis OX=1772 GN=nudC PE=4 SV=1 - [A0A0D6HJZ8_MYCSM]	3	16.3058	9.74146	12.0307
A0A0D6GAW5	Membrane protein OS=Mycobacterium smegmatis OX=1772 GN=ERS451418_00504 PE=4 SV=1 - [A0A0D6GAW5_MYCSM]	7	16.3	16.2211	16.525
A0A0D6G3V9	MaoC-like dehydratase OS=Mycobacterium smegmatis OX=1772 GN=ERS451418_00346 PE=4 SV=1 - [A0A0D6G3V9_MYCSM]	10	16.2727	14.5221	17.2491
P0C563	30S ribosomal protein S12 OS=Mycobacterium smegmatis OX=1772 GN=rpsL PE=3 SV=1 - [RS12_MYCSM]	5	16.2429	8.85591	12.9651
A0A0D6I964	Transmembrane ATP-binding protein ABC transporter cydD OS=Mycobacterium smegmatis OX=1772 GN=cydD PE=4 SV=1 - [A0A0D6I964_MYCSM]	10	16.2402	16.5254	15.9749
L8F6X2	Uncharacterized protein OS=Mycobacterium smegmatis (strain MKD8) OX=1214915 GN=D806_5120 PE=4 SV=1 - [L8F6X2_MYCSE]	8	16.1863	12.8198	13.0559
I7G565	Ribosome hibernation promoting factor OS=Mycobacterium smegmatis (strain ATCC 700084 / mc(2)155) OX=246196 GN=hpf PE=3 SV=1 - [I7G565_MYCS2]	14	16.1293	17.7023	16.1245
L8FH09	Carboxyl esterase OS=Mycobacterium smegmatis (strain MKD8) OX=1214915 GN=estB PE=4 SV=1 - [L8FH09_MYCSE]	12	16.0173	11.7133	13.6165
A0QZX8	Uncharacterized protein OS=Mycobacterium smegmatis (strain ATCC 700084 / mc(2)155) OX=246196 GN=MSMEG_4187 PE=4 SV=1 - [A0QZX8_MYCS2]	15	15.9814	15.2713	16.4496
A0QQB2	Uncharacterized protein OS=Mycobacterium smegmatis (strain ATCC 700084 / mc(2)155) OX=246196 GN=MSMEG_0692 PE=4 SV=1 - [A0QQB2_MYCS2]	10	15.9018	12.0103	14.5467
A0A0D6IY31	Peroxidase (Non-heme peroxidase), BpoB, alpha/beta hydrolase family OS=Mycobacterium smegmatis OX=1772 GN=bpoB PE=4 SV=1 - [A0A0D6IY31_MYCSM]	7	15.8547	6.97785	9.07432
I7G0W7	Glycine betaine/L-proline ABC transporter OS=Mycobacterium smegmatis (strain ATCC 700084 / mc(2)155) OX=246196 GN=MSMEI_2853 PE=4 SV=1 - [I7G0W7_MYCS2]	9	15.7922	11.1129	12.8478
A0A0D6GKX7	Glycoside hydrolase, family 76 OS=Mycobacterium smegmatis OX=1772 GN=ERS451418_00763 PE=4 SV=1 - [A0A0D6GKX7_MYCSM]	10	15.7329	13.2933	15.4903
I7F8P2	GAF sensor signal transduction histidine kinase OS=Mycobacterium smegmatis (strain ATCC 700084 / mc(2)155) OX=246196 GN=MSMEI_1457 PE=4 SV=1 - [I7F8P2_MYCS2]	8	15.6927	9.40513	12.5499
A0A0D6IN99	Glycine--tRNA ligase OS=Mycobacterium smegmatis OX=1772 GN=glyQS PE=3 SV=1 - [A0A0D6IN99_MYCSM]	13	15.631	12.911	14.3313
A0A0D6J2Z7	Inositol 1-phosphate synthase OS=Mycobacterium smegmatis OX=1772 GN=ino1 PE=4 SV=1 - [A0A0D6J2Z7_MYCSM]	12	15.6265	13.6808	20.1927
A0QWG7	Hydrolase, nudix family protein OS=Mycobacterium smegmatis (strain ATCC 700084 / mc(2)155) OX=246196 GN=MSMEG_2936 PE=4 SV=1 - [A0QWG7_MYCS2]	10	15.614	14.8668	16.3208
A0A0D6GQH8	Aldehyde dehydrogenase OS=Mycobacterium smegmatis OX=1772 GN=gabD2_1 PE=3 SV=1 - [A0A0D6GQH8_MYCSM]	11	15.5833	13.7179	17.3864
A0A0D6HGJ9	Selenocysteine-specific translation elongation factor, SelB OS=Mycobacterium smegmatis OX=1772 GN=selB PE=4 SV=1 - [A0A0D6HGJ9_MYCSM]	10	15.5405	10.8238	15.5532
A0R4C9	Putative thiosulfate sulfurtransferase OS=Mycobacterium smegmatis (strain ATCC 700084 / mc(2)155) OX=246196 GN=MSMEG_5789 PE=1 SV=1 - [THTR_MYCS2]	13	15.4363	12.3741	12.31
A0QSG8	50S ribosomal protein L15 OS=Mycobacterium smegmatis (strain ATCC 700084 / mc(2)155) OX=246196 GN=rplO PE=1 SV=1 - [A0QSG8_MYCS2]	3	15.419	10.7164	15.3533
A0QW71	Transcriptional accessory protein OS=Mycobacterium smegmatis (strain ATCC 700084 / mc(2)155) OX=246196 GN=MSMEG_2839 PE=4 SV=1 - [A0QW71_MYCS2]	16	15.311	12.6363	15.4202
L8FHQ8	Dienelactone hydrolase-like enzyme OS=Mycobacterium smegmatis (strain MKD8) OX=1214915 GN=D806_1623 PE=4 SV=1 - [L8FHQ8_MYCSE]	10	15.2992	12.2368	15.2382
L8FL17	Cytochrome c biogenesis protein ResA OS=Mycobacterium smegmatis (strain MKD8) OX=1214915 GN=resA PE=4 SV=1 - [L8FL17_MYCSE]	11	15.272	15.7788	15.7564
A0QZ12	Polyprenol monophosphomannose synthase OS=Mycobacterium smegmatis (strain ATCC 700084 / mc(2)155) OX=246196 GN=ppm1 PE=1 SV=1 - [PPM1_MYCS2]	10	15.2266	12.4258	14.8704
A0A0D6J207	Uncharacterized protein OS=Mycobacterium smegmatis OX=1772 GN=ERS451418_06252 PE=4 SV=1 - [A0A0D6J207_MYCSM]	6	15.1882	12.7715	13.9849
I7FUD5	Uncharacterized protein OS=Mycobacterium smegmatis (strain ATCC 700084 / mc(2)155) OX=246196 GN=MSMEI_6057 PE=4 SV=1 - [I7FUD5_MYCS2]	9	15.1737	13.2655	14.8497
I7F739	Putative conserved transmembrane protein OS=Mycobacterium smegmatis (strain ATCC 700084 / mc(2)155) OX=246196 GN=MSMEI_0895 PE=4 SV=1 - [I7F739_MYCS2]	15	15.1705	13.6045	14.0453
A0R1V9	Alkyl hydroperoxide reductase C OS=Mycobacterium smegmatis (strain ATCC 700084 / mc(2)155) OX=246196 GN=MSMEG_4891 PE=1 SV=1 - [AHPC_MYCS2]	13	15.0873	12.0321	13.7985
A0QTF9	dTDP-RhA:a-D-GlcNAc-diphosphoryl polyprenol, a-3-L-rhamnosyl transferase OS=Mycobacterium smegmatis (strain ATCC 700084 / mc(2)155) OX=246196 GN=MSMEG_1826 PE=4 SV=1 - [A0QTF9_MYCS2]	12	15.0715	11.829	13.3254
A0QV01	Uracil-DNA glycosylase OS=Mycobacterium smegmatis (strain ATCC 700084 / mc(2)155) OX=246196 GN=ung PE=3 SV=1 - [UNG_MYCS2]	10	14.9777	7.95962	11.1767
A0A0D6ILD9	Metallo-beta-lactamase OS=Mycobacterium smegmatis OX=1772 GN=ERS451418_04221 PE=4 SV=1 - [A0A0D6ILD9_MYCSM]	5	14.9699	6.31687	11.8376
A0A0D6IZK7	Sensor-type histidine kinase prrB OS=Mycobacterium smegmatis OX=1772 GN=prrB_3 PE=4 SV=1 - [A0A0D6IZK7_MYCSM]	13	14.8462	12.7718	14.459
L8F9Q1	Cell division protein FtsZ OS=Mycobacterium smegmatis (strain MKD8) OX=1214915 GN=ftsZ PE=3 SV=1 - [L8F9Q1_MYCSE]	11	14.845	11.4925	13.264
A0R0Q9	Acyl-CoA oxidase OS=Mycobacterium smegmatis (strain ATCC 700084 / mc(2)155) OX=246196 GN=MSMEG_4474 PE=4 SV=1 - [A0R0Q9_MYCS2]	14	14.8404	14.875	16.2899
A0A0D6FV34	Type 11 methyltransferase OS=Mycobacterium smegmatis OX=1772 GN=ubiE_1 PE=4 SV=1 - [A0A0D6FV34_MYCSM]	9	14.8285	11.8924	13.4776
A0R091	Adenylate cyclase, putative OS=Mycobacterium smegmatis (strain ATCC 700084 / mc(2)155) OX=246196 GN=MSMEG_4302 PE=4 SV=1 - [A0R091_MYCS2]	8	14.8046	9.48163	14.4762
A0A0D6IHM7	Diacylglycerol O-acyltransferase OS=Mycobacterium smegmatis OX=1772 GN=tgs1_1 PE=4 SV=1 - [A0A0D6IHM7_MYCSM]	9	14.7977	10.1539	12.2685
L8FJR6	50S ribosomal protein L17 OS=Mycobacterium smegmatis (strain MKD8) OX=1214915 GN=rplQ PE=3 SV=1 - [L8FJR6_MYCSE]	7	14.7873	8.79159	15.7027
L8FMA0	Uncharacterized protein OS=Mycobacterium smegmatis (strain MKD8) OX=1214915 GN=D806_0432 PE=4 SV=1 - [L8FMA0_MYCSE]	7	14.7218	7.95623	9.8385
A0A0D6HDY9	Pyridine nucleotide-disulfide oxidoreductase dimerization region OS=Mycobacterium smegmatis OX=1772 GN=lpdA PE=4 SV=1 - [A0A0D6HDY9_MYCSM]	10	14.6795	10.9952	14.0122
A0QSD5	30S ribosomal protein S19 OS=Mycobacterium smegmatis (strain ATCC 700084 / mc(2)155) OX=246196 GN=rpsS PE=1 SV=1 - [RS19_MYCS2]	9	14.6778	9.06532	15.6579
A0A0D6IEC5	AAA ATPase OS=Mycobacterium smegmatis OX=1772 GN=ERS451418_03565 PE=4 SV=1 - [A0A0D6IEC5_MYCSM]	12	14.6391	8.61198	11.2352
L8FM00	Formate-dependent phosphoribosylglycinamide formyltransferase OS=Mycobacterium smegmatis (strain MKD8) OX=1214915 GN=D806_0857 PE=3 SV=1 - [L8FM00_MYCSE]	5	14.6373	11.8137	12.8836
L8FG95	Sensor histidine kinase OS=Mycobacterium smegmatis (strain MKD8) OX=1214915 GN=D806_2847 PE=4 SV=1 - [L8FG95_MYCSE]	10	14.6268	12.2929	14.7518
I7GC04	Putative chromosome-partitioning protein parB OS=Mycobacterium smegmatis (strain ATCC 700084 / mc(2)155) OX=246196 GN=parB PE=3 SV=1 - [I7GC04_MYCS2]	9	14.5382	11.0673	12.9985
A0A0D6J0A9	Oxidoreductase OS=Mycobacterium smegmatis OX=1772 GN=rutA_6 PE=4 SV=1 - [A0A0D6J0A9_MYCSM]	6	14.5359	8.56646	5.6091
L8F9Y4	Putative multidrug resistance pump OS=Mycobacterium smegmatis (strain MKD8) OX=1214915 GN=D806_3769 PE=4 SV=1 - [L8F9Y4_MYCSE]	10	14.484	12.9622	15.3804
A0A0D6J1U4	Succinate-semialdehyde dehydrogenase NADP+ dependent (SsdH) GabD2 OS=Mycobacterium smegmatis OX=1772 GN=gabD2_2 PE=3 SV=1 - [A0A0D6J1U4_MYCSM]	14	14.4329	12.8373	17.3764
A0A0D6GSZ5	ATPase OS=Mycobacterium smegmatis OX=1772 GN=soj_1 PE=4 SV=1 - [A0A0D6GSZ5_MYCSM]	12	14.4091	12.2221	14.3027
I7G8G0	Quinone reductase qor (NADPH:quinone reductase) (Zeta-crystallin protein) OS=Mycobacterium smegmatis (strain ATCC 700084 / mc(2)155) OX=246196 GN=MSMEI_3027 PE=4 SV=1 - [I7G8G0_MYCS2]	10	14.3125	12.4423	13.3802
A0A0D6HEM8	Uncharacterized protein OS=Mycobacterium smegmatis OX=1772 GN=ERS451418_01722 PE=4 SV=1 - [A0A0D6HEM8_MYCSM]	10	14.2457	12.9976	13.7949
A0A0D6IDM8	6-phosphogluconate dehydrogenase, decarboxylating OS=Mycobacterium smegmatis OX=1772 GN=gnd_2 PE=3 SV=1 - [A0A0D6IDM8_MYCSM]	10	14.2137	11.3484	12.2195
L8F534	D-ribose-binding periplasmic protein OS=Mycobacterium smegmatis (strain MKD8) OX=1214915 GN=rbsB3 PE=4 SV=1 - [L8F534_MYCSE]	11	14.184	11.1095	13.0196
A0A0D6GCF2	Iron-sulfur cluster binding protein OS=Mycobacterium smegmatis OX=1772 GN=lutB PE=4 SV=1 - [A0A0D6GCF2_MYCSM]	12	14.1826	11.5612	12.7083
A0QSL5	30S ribosomal protein S13 OS=Mycobacterium smegmatis (strain ATCC 700084 / mc(2)155) OX=246196 GN=rpsM PE=1 SV=1 - [RS13_MYCS2]	8	14.1643	13.463	14.7166
I7FLP0	ABC transporter related protein OS=Mycobacterium smegmatis (strain ATCC 700084 / mc(2)155) OX=246196 GN=MSMEI_3185 PE=3 SV=1 - [I7FLP0_MYCS2]	9	14.1496	14.0833	15.3467
A0QZM7	Putative monooxygenase OS=Mycobacterium smegmatis (strain ATCC 700084 / mc(2)155) OX=246196 GN=MSMEG_4083 PE=4 SV=1 - [A0QZM7_MYCS2]	11	14.1353	9.38741	13.0298
A0QRV5	Uncharacterized protein OS=Mycobacterium smegmatis (strain ATCC 700084 / mc(2)155) OX=246196 GN=MSMEG_1252 PE=4 SV=1 - [A0QRV5_MYCS2]	17	14.1177	10.8236	13.2467
L8F4I8	Uncharacterized protein OS=Mycobacterium smegmatis (strain MKD8) OX=1214915 GN=D806_5787 PE=4 SV=1 - [L8F4I8_MYCSE]	10	14.0966	9.37072	7.85667
A0QZ49	Pup deamidase/depupylase OS=Mycobacterium smegmatis (strain ATCC 700084 / mc(2)155) OX=246196 GN=dop PE=1 SV=1 - [DOP_MYCS2]	8	14.0195	11.1708	12.4099
A0A0D6HLN8	Short-chain dehydrogenase OS=Mycobacterium smegmatis OX=1772 GN=fabG_18 PE=3 SV=1 - [A0A0D6HLN8_MYCSM]	8	14.0146	12.2029	13.1395
A0A0D6IX15	O-methyltransferase Omt OS=Mycobacterium smegmatis OX=1772 GN=omt_1 PE=4 SV=1 - [A0A0D6IX15_MYCSM]	5	13.996	11.0209	14.2419
A0A0D6IUK5	Sulfate adenylyltransferase subunit 2 OS=Mycobacterium smegmatis OX=1772 GN=cysD PE=3 SV=1 - [A0A0D6IUK5_MYCSM]	8	13.9594	10.0524	9.75892
A0A0D6HR84	Uncharacterized protein OS=Mycobacterium smegmatis OX=1772 GN=ERS451418_02284 PE=4 SV=1 - [A0A0D6HR84_MYCSM]	6	13.868	8.91416	12.3761
I7FB19	Methyltransferase type 11 OS=Mycobacterium smegmatis (strain ATCC 700084 / mc(2)155) OX=246196 GN=MSMEI_1019 PE=4 SV=1 - [I7FB19_MYCS2]	11	13.8516	10.8585	14.1798
I7FIT2	Homoserine dehydrogenase OS=Mycobacterium smegmatis (strain ATCC 700084 / mc(2)155) OX=246196 GN=MSMEI_4830 PE=3 SV=1 - [I7FIT2_MYCS2]	15	13.8402	12.4763	14.7185
L8FEG5	Putative choline dehydrogenase lipoprotein oxidoreductase OS=Mycobacterium smegmatis (strain MKD8) OX=1214915 GN=D806_3481 PE=4 SV=1 - [L8FEG5_MYCSE]	16	13.8355	11.0535	13.2899
A0A0D6I5E2	Riboflavin biosynthesis protein RibBA OS=Mycobacterium smegmatis OX=1772 GN=ribBA_1 PE=3 SV=1 - [A0A0D6I5E2_MYCSM]	12	13.8331	11.2231	13.1631
L8F3W6	Propionyl-CoA carboxylase OS=Mycobacterium smegmatis (strain MKD8) OX=1214915 GN=D806_6472 PE=4 SV=1 - [L8F3W6_MYCSE]	10	13.7359	10.9632	12.6524
A0A0D6IFD6	Lipolytic enzyme, G-D-S-L OS=Mycobacterium smegmatis OX=1772 GN=ERS451418_03644 PE=4 SV=1 - [A0A0D6IFD6_MYCSM]	7	13.6769	10.3596	12.079
A0A0D6I4H7	Protein of uncharacterized function (DUF3097) OS=Mycobacterium smegmatis OX=1772 GN=ERS451418_03016 PE=4 SV=1 - [A0A0D6I4H7_MYCSM]	9	13.5799	6.99052	10.4857
A0A0D6HCP3	Aminotransferase class III OS=Mycobacterium smegmatis OX=1772 GN=tpa_2 PE=3 SV=1 - [A0A0D6HCP3_MYCSM]	10	13.5411	5.86818	8.91051
L8F9D3	Putative sterol-4-alpha-carboxylate 3-dehydrogenase OS=Mycobacterium smegmatis (strain MKD8) OX=1214915 GN=D806_5293 PE=4 SV=1 - [L8F9D3_MYCSE]	7	13.5353	7.96209	11.4155
I7FAV0	Tetratricopeptide TPR_4 OS=Mycobacterium smegmatis (strain ATCC 700084 / mc(2)155) OX=246196 GN=MSMEI_2210 PE=4 SV=1 - [I7FAV0_MYCS2]	8	13.4965	8.13228	10.3259
A0A0D6IXL1	CalR9 protein OS=Mycobacterium smegmatis OX=1772 GN=ERS451418_05090 PE=4 SV=1 - [A0A0D6IXL1_MYCSM]	12	13.4432	10.4877	12.8954
A0A0D6HXZ9	4'-phosphopantetheinyl transferase OS=Mycobacterium smegmatis OX=1772 GN=ERS451418_02655 PE=3 SV=1 - [A0A0D6HXZ9_MYCSM]	6	13.4379	10.6525	10.7486
A0QSP9	30S ribosomal protein S9 OS=Mycobacterium smegmatis (strain ATCC 700084 / mc(2)155) OX=246196 GN=rpsI PE=1 SV=1 - [RS9_MYCS2]	8	13.4116	12.1012	12.787
A0A0D6HQ87	Helix-turn-helix domain protein OS=Mycobacterium smegmatis OX=1772 GN=ERS451418_02241 PE=4 SV=1 - [A0A0D6HQ87_MYCSM]	9	13.3592	8.58679	10.8465
A0R0B3	Meromycolate extension acyl carrier protein OS=Mycobacterium smegmatis (strain ATCC 700084 / mc(2)155) OX=246196 GN=acpM PE=1 SV=1 - [ACPM_MYCS2]	5	13.2668	12.3837	13.317
A0QX26	Uncharacterized protein OS=Mycobacterium smegmatis (strain ATCC 700084 / mc(2)155) OX=246196 GN=MSMEG_3149 PE=3 SV=1 - [A0QX26_MYCS2]	10	13.2312	12.3617	13.3425
A0A0D6J0P5	Glycine cleavage T protein (Aminomethyl transferase) OS=Mycobacterium smegmatis OX=1772 GN=ERS451418_05628 PE=3 SV=1 - [A0A0D6J0P5_MYCSM]	6	13.1882	6.46783	7.494
A0R2V6	Acyl-[ACP] desaturase OS=Mycobacterium smegmatis (strain ATCC 700084 / mc(2)155) OX=246196 GN=MSMEG_5248 PE=4 SV=1 - [A0R2V6_MYCS2]	7	13.1832	11.5255	11.7892
A0QUX5	Low molecular weight protein antigen 6 OS=Mycobacterium smegmatis (strain ATCC 700084 / mc(2)155) OX=246196 GN=MSMEG_2371 PE=4 SV=1 - [A0QUX5_MYCS2]	4	13.1727	11.254	12.6856
A0A0D6IKP2	Anthranilate phosphoribosyltransferase OS=Mycobacterium smegmatis OX=1772 GN=trpD PE=3 SV=1 - [A0A0D6IKP2_MYCSM]	7	13.1593	10.5549	12.2372
I7GGA3	Glutamine ABC transporter, ATP-binding protein OS=Mycobacterium smegmatis (strain ATCC 700084 / mc(2)155) OX=246196 GN=MSMEI_6725 PE=4 SV=1 - [I7GGA3_MYCS2]	10	13.143	11.4604	12.8972
A0A0D6IEM3	Luciferase-like oxidoreductase OS=Mycobacterium smegmatis OX=1772 GN=fgd_3 PE=4 SV=1 - [A0A0D6IEM3_MYCSM]	7	12.971	9.24935	9.00062
A0QQB4	Isoniazid inductible protein IniA OS=Mycobacterium smegmatis (strain ATCC 700084 / mc(2)155) OX=246196 GN=MSMEG_0695 PE=4 SV=1 - [A0QQB4_MYCS2]	11	12.9511	10.7169	13.7204
A0R1X0	Glutamate racemase OS=Mycobacterium smegmatis (strain ATCC 700084 / mc(2)155) OX=246196 GN=murI PE=1 SV=1 - [MURI_MYCS2]	9	12.9441	6.87205	8.71865
L8FLN1	Uncharacterized protein OS=Mycobacterium smegmatis (strain MKD8) OX=1214915 GN=D806_1012 PE=4 SV=1 - [L8FLN1_MYCSE]	7	12.8857	9.60718	11.5134
A0A0D6GS27	ResB protein required for cytochrome c biosynthesis (Membrane protein required for cytochrome c biosynthesis) OS=Mycobacterium smegmatis OX=1772 GN=ERS451418_00976 PE=4 SV=1 - [A0A0D6GS27_MYCSM]	12	12.8734	11.9335	13.5883
A0A0D6IZW6	UTP--glucose-1-phosphate uridylyltransferase OS=Mycobacterium smegmatis OX=1772 GN=galU PE=4 SV=1 - [A0A0D6IZW6_MYCSM]	9	12.8674	8.44535	10.4306
L8FGF4	Alanine racemase OS=Mycobacterium smegmatis (strain MKD8) OX=1214915 GN=D806_1630 PE=3 SV=1 - [L8FGF4_MYCSE]	8	12.8177	6.2953	9.01292
A0A0D6HYQ7	DNA translocase FtsK OS=Mycobacterium smegmatis OX=1772 GN=spoIIIE PE=3 SV=1 - [A0A0D6HYQ7_MYCSM]	12	12.8107	10.5204	12.6839
A0A0D6IVD1	Extracellular solute-binding protein OS=Mycobacterium smegmatis OX=1772 GN=ERS451418_04857 PE=4 SV=1 - [A0A0D6IVD1_MYCSM]	10	12.7846	11.2739	11.5753
A0QVQ3	30S ribosomal protein S15 OS=Mycobacterium smegmatis (strain ATCC 700084 / mc(2)155) OX=246196 GN=rpsO PE=1 SV=1 - [RS15_MYCS2]	5	12.7383	9.15499	11.8323
A0A0D6FSR9	Periplasmic iron-transport lipoprotein OS=Mycobacterium smegmatis OX=1772 GN=yhfQ_1 PE=4 SV=1 - [A0A0D6FSR9_MYCSM]	9	12.7321	9.6193	11.5796
A0A0D6HAD5	50S ribosomal protein L18 OS=Mycobacterium smegmatis OX=1772 GN=rplR PE=3 SV=1 - [A0A0D6HAD5_MYCSM]	8	12.7255	9.26705	12.4149
L8FLK9	NAD(P) transhydrogenase subunit beta OS=Mycobacterium smegmatis (strain MKD8) OX=1214915 GN=pntB PE=3 SV=1 - [L8FLK9_MYCSE]	6	12.7238	10.6706	12.7814
A0A0D6G0U5	PgPepO oligopeptidase Metallo peptidase MEROPS family M13 OS=Mycobacterium smegmatis OX=1772 GN=pepO PE=4 SV=1 - [A0A0D6G0U5_MYCSM]	15	12.6928	10.8733	12.3455
I7FHI9	Putative amidase amiA2 OS=Mycobacterium smegmatis (strain ATCC 700084 / mc(2)155) OX=246196 GN=amiA2 PE=3 SV=1 - [I7FHI9_MYCS2]	12	12.6924	11.0714	12.3949
A0A0D6HB82	Two-component sensor histidine kinase OS=Mycobacterium smegmatis OX=1772 GN=zraS PE=4 SV=1 - [A0A0D6HB82_MYCSM]	7	12.691	7.8299	8.98537
I7FBN9	Alpha/beta hydrolase fold protein OS=Mycobacterium smegmatis (strain ATCC 700084 / mc(2)155) OX=246196 GN=bphD PE=4 SV=1 - [I7FBN9_MYCS2]	5	12.6407	10.0462	11.2204
A0A0D6J1G5	tRNA-dihydrouridine synthase OS=Mycobacterium smegmatis OX=1772 GN=dus PE=3 SV=1 - [A0A0D6J1G5_MYCSM]	7	12.5763	7.20841	8.24914
A0A0D6I3Y2	Extracellular ligand-binding receptor OS=Mycobacterium smegmatis OX=1772 GN=amiC_2 PE=4 SV=1 - [A0A0D6I3Y2_MYCSM]	8	12.5648	11.3642	12.7088
A0QZ98	Diacylglycerol O-acyltransferase OS=Mycobacterium smegmatis (strain ATCC 700084 / mc(2)155) OX=246196 GN=MSMEG_3948 PE=3 SV=1 - [A0QZ98_MYCS2]	6	12.5055	10.7191	11.3852
I7GBJ7	Putative phosphatidylinositol 3-and 4-kinase OS=Mycobacterium smegmatis (strain ATCC 700084 / mc(2)155) OX=246196 GN=MSMEI_4093 PE=4 SV=1 - [I7GBJ7_MYCS2]	3	12.5026	7.59728	8.94881
A0A0D6J0Z2	Phosphoribosylformylglycinamidine synthase subunit PurQ OS=Mycobacterium smegmatis OX=1772 GN=purQ PE=3 SV=1 - [A0A0D6J0Z2_MYCSM]	6	12.4961	9.514	11.3308
A0A0D6J2G7	Luciferase-like protein OS=Mycobacterium smegmatis OX=1772 GN=ERS451418_06270 PE=4 SV=1 - [A0A0D6J2G7_MYCSM]	6	12.4517	5.56084	5.33349
L8FHD4	Inositol-5-monophosphate dehydrogenase OS=Mycobacterium smegmatis (strain MKD8) OX=1214915 GN=guaB3 PE=4 SV=1 - [L8FHD4_MYCSE]	10	12.4003	11.1358	12.0787
A0R062	Integral membrane protein OS=Mycobacterium smegmatis (strain ATCC 700084 / mc(2)155) OX=246196 GN=MSMEG_4273 PE=4 SV=1 - [A0R062_MYCS2]	5	12.3721	10.671	10.7369
A0R1X9	Putative helicase OS=Mycobacterium smegmatis (strain ATCC 700084 / mc(2)155) OX=246196 GN=MSMEG_4912 PE=4 SV=1 - [A0R1X9_MYCS2]	8	12.3586	7.62542	9.5498
A0R4M3	Short chain dehydrogenase OS=Mycobacterium smegmatis (strain ATCC 700084 / mc(2)155) OX=246196 GN=MSMEG_5885 PE=4 SV=1 - [A0R4M3_MYCS2]	7	12.3508	5.54179	7.30551
A0A0D6GMY4	Hydrolase OS=Mycobacterium smegmatis OX=1772 GN=lieA PE=4 SV=1 - [A0A0D6GMY4_MYCSM]	8	12.3475	9.8105	11.5787
A0QYQ7	CTP synthase OS=Mycobacterium smegmatis (strain ATCC 700084 / mc(2)155) OX=246196 GN=pyrG PE=1 SV=1 - [PYRG_MYCS2]	12	12.3346	10.4963	11.8646
A0R727	Glycerol operon regulatory protein OS=Mycobacterium smegmatis (strain ATCC 700084 / mc(2)155) OX=246196 GN=MSMEG_6757 PE=4 SV=1 - [A0R727_MYCS2]	9	12.2955	8.90167	9.70762
A0A0D6FVC2	Acyl-CoA dehydrogenase OS=Mycobacterium smegmatis OX=1772 GN=ERS451418_00114 PE=3 SV=1 - [A0A0D6FVC2_MYCSM]	9	12.2881	10.5594	11.2499
A0A0D6I5W1	Endolytic murein transglycosylase OS=Mycobacterium smegmatis OX=1772 GN=yceG PE=3 SV=1 - [A0A0D6I5W1_MYCSM]	8	12.2664	9.80493	11.8346
A0R1W9	Metal-dependent hydrolase of the beta-lactamase superfamily protein III OS=Mycobacterium smegmatis (strain ATCC 700084 / mc(2)155) OX=246196 GN=MSMEG_4902 PE=4 SV=1 - [A0R1W9_MYCS2]	7	12.2307	10.0858	11.4739
A0A0D6J219	Iron-containing alcohol dehydrogenase OS=Mycobacterium smegmatis OX=1772 GN=thcE PE=4 SV=1 - [A0A0D6J219_MYCSM]	12	12.2055	10.5876	15.3479
I7GDJ9	Aminotransferase OS=Mycobacterium smegmatis (strain ATCC 700084 / mc(2)155) OX=246196 GN=MSMEI_4992 PE=3 SV=1 - [I7GDJ9_MYCS2]	8	12.1854	10.5492	11.9927
L8FFD1	Monooxygenase, NtaA/DszA family OS=Mycobacterium smegmatis (strain MKD8) OX=1214915 GN=D806_2353 PE=4 SV=1 - [L8FFD1_MYCSE]	10	12.1816	9.40782	11.2642
A0A0D6GP71	Dihydrolipoyl dehydrogenase OS=Mycobacterium smegmatis OX=1772 GN=lpd_1 PE=3 SV=1 - [A0A0D6GP71_MYCSM]	12	12.1559	10.2152	10.5877
A0A0D6IB62	Acyl-CoA ligase FadD31 OS=Mycobacterium smegmatis OX=1772 GN=ERS451418_03439 PE=4 SV=1 - [A0A0D6IB62_MYCSM]	12	12.1447	11.5309	13.1883
A0A0D6IZD3	Glucose-6-phosphate isomerase OS=Mycobacterium smegmatis OX=1772 GN=pgi PE=3 SV=1 - [A0A0D6IZD3_MYCSM]	9	12.1447	9.81468	11.1785
A0A0D6HWU3	Glycerate kinase OS=Mycobacterium smegmatis OX=1772 GN=glxK PE=3 SV=1 - [A0A0D6HWU3_MYCSM]	8	12.1123	8.77318	10.2981
A0A0D6J1I5	Putative phenylalanine aminotransferase OS=Mycobacterium smegmatis OX=1772 GN=pat_2 PE=3 SV=1 - [A0A0D6J1I5_MYCSM]	10	12.0868	9.26165	11.2186
A0A0D6J2G5	1-aminocyclopropane-1-carboxylate deaminase OS=Mycobacterium smegmatis OX=1772 GN=acdS PE=3 SV=1 - [A0A0D6J2G5_MYCSM]	9	12.0551	6.75316	10.1171
A0A0D6FTD9	Ftsk/SpoIIIE family protein OS=Mycobacterium smegmatis OX=1772 GN=eccCa1_1 PE=4 SV=1 - [A0A0D6FTD9_MYCSM]	11	11.9949	9.69815	11.9773
L8FKU0	Transcriptional regulator, LysR family OS=Mycobacterium smegmatis (strain MKD8) OX=1214915 GN=D806_0639 PE=4 SV=1 - [L8FKU0_MYCSE]	9	11.9807	7.47001	9.72379
A0QVL1	Uncharacterized protein OS=Mycobacterium smegmatis (strain ATCC 700084 / mc(2)155) OX=246196 GN=MSMEG_2612 PE=4 SV=1 - [A0QVL1_MYCS2]	8	11.9763	10.271	11.6055
A0QQP1	Phosphomethylpyrimidine kinase OS=Mycobacterium smegmatis (strain ATCC 700084 / mc(2)155) OX=246196 GN=thiD PE=4 SV=1 - [A0QQP1_MYCS2]	8	11.9649	6.43103	9.37214
I7F7Y9	Uncharacterized protein OS=Mycobacterium smegmatis (strain ATCC 700084 / mc(2)155) OX=246196 GN=MSMEI_1224 PE=4 SV=1 - [I7F7Y9_MYCS2]	10	11.9467	6.99215	9.308
L8FLF6	Taurine ABC superfamily ATP binding cassette transporter, ABC protein OS=Mycobacterium smegmatis (strain MKD8) OX=1214915 GN=tauB2 PE=4 SV=1 - [L8FLF6_MYCSE]	6	11.9337	11.7178	12.0347
L8F3M0	Cyclopropane-fatty-acyl-phospholipid synthase OS=Mycobacterium smegmatis (strain MKD8) OX=1214915 GN=cfa PE=4 SV=1 - [L8F3M0_MYCSE]	8	11.9282	9.49733	9.88406
A0QWJ4	Bacterial extracellular solute-binding protein, family protein 5 OS=Mycobacterium smegmatis (strain ATCC 700084 / mc(2)155) OX=246196 GN=MSMEG_2963 PE=4 SV=1 - [A0QWJ4_MYCS2]	10	11.8742	10.4812	11.4524
A0R6U3	6-aminohexanoate-cyclic-dimer hydrolase OS=Mycobacterium smegmatis (strain ATCC 700084 / mc(2)155) OX=246196 GN=MSMEG_6673 PE=3 SV=1 - [A0R6U3_MYCS2]	10	11.8686	7.8339	9.31217
A0R0D5	Acetolactate synthase large subunit OS=Mycobacterium smegmatis (strain ATCC 700084 / mc(2)155) OX=246196 GN=MSMEG_4348 PE=4 SV=1 - [A0R0D5_MYCS2]	4	11.8459	8.45082	10.0809
A0A0D6IEV4	Integral membrane transporter with CBS domains OS=Mycobacterium smegmatis OX=1772 GN=corC_1 PE=4 SV=1 - [A0A0D6IEV4_MYCSM]	9	11.8226	10.4225	10.4332
A0QQS8	Short chain dehydrogenase OS=Mycobacterium smegmatis (strain ATCC 700084 / mc(2)155) OX=246196 GN=MSMEG_0863 PE=4 SV=1 - [A0QQS8_MYCS2]	11	11.7418	9.67892	11.5375
A0A0D6HWJ5	Aminoglycoside phosphotransferase OS=Mycobacterium smegmatis OX=1772 GN=ERS451418_02564 PE=4 SV=1 - [A0A0D6HWJ5_MYCSM]	8	11.7108	6.41688	9.70135
A0A0D6J2L6	Sulfate/thiosulfate import ATP-binding protein CysA 2 OS=Mycobacterium smegmatis OX=1772 GN=cysA_5 PE=3 SV=1 - [A0A0D6J2L6_MYCSM]	10	11.6862	9.80031	11.1222
A0A0D6IXZ0	Acetyl-CoA acetyltransferase OS=Mycobacterium smegmatis OX=1772 GN=pcaF_1 PE=3 SV=1 - [A0A0D6IXZ0_MYCSM]	8	11.6509	9.20885	9.93075
A0A0D6GS46	Transmembrane protein OS=Mycobacterium smegmatis OX=1772 GN=ERS451418_00946 PE=4 SV=1 - [A0A0D6GS46_MYCSM]	5	11.6498	10.2175	10.5471
L8FCR5	Histidinol-phosphate aminotransferase OS=Mycobacterium smegmatis (strain MKD8) OX=1214915 GN=hisC PE=3 SV=1 - [L8FCR5_MYCSE]	7	11.6391	6.51952	7.84814
A0QWS5	Carbamoyl-phosphate synthase large chain OS=Mycobacterium smegmatis (strain ATCC 700084 / mc(2)155) OX=246196 GN=carB PE=3 SV=1 - [A0QWS5_MYCS2]	4	11.6266	9.7983	13.2202
L8F9N5	Cell division protein FtsQ OS=Mycobacterium smegmatis (strain MKD8) OX=1214915 GN=ftsQ PE=3 SV=1 - [L8F9N5_MYCSE]	8	11.5612	10.9867	11.2933
A0QWJ3	Protein-export membrane protein SecF OS=Mycobacterium smegmatis (strain ATCC 700084 / mc(2)155) OX=246196 GN=secF PE=3 SV=1 - [A0QWJ3_MYCS2]	5	11.5601	10.324	11.1811
A0A0D6J253	Glutamine ABC transporter, glutamine-binding periplasmic protein OS=Mycobacterium smegmatis OX=1772 GN=glnH_2 PE=3 SV=1 - [A0A0D6J253_MYCSM]	7	11.557	9.02676	9.88476
L8FHM9	Putative phytochrome sensor protein OS=Mycobacterium smegmatis (strain MKD8) OX=1214915 GN=D806_1598 PE=4 SV=1 - [L8FHM9_MYCSE]	11	11.5194	9.63887	12.2009
L8FG91	ATP/GTP-binding integral membrane protein OS=Mycobacterium smegmatis (strain MKD8) OX=1214915 GN=D806_2842 PE=4 SV=1 - [L8FG91_MYCSE]	10	11.5173	9.96011	10.7902
L8FEX7	Polyamine-binding lipoprotein OS=Mycobacterium smegmatis (strain MKD8) OX=1214915 GN=D806_3344 PE=4 SV=1 - [L8FEX7_MYCSE]	8	11.494	9.20898	10.6353
I7FGR5	Long-chain fatty-acid-CoA ligase OS=Mycobacterium smegmatis (strain ATCC 700084 / mc(2)155) OX=246196 GN=MSMEI_4153 PE=4 SV=1 - [I7FGR5_MYCS2]	11	11.4833	9.97251	14.3218
L0ISS0	Ketol-acid reductoisomerase (NADP(+)) OS=Mycobacterium sp. JS623 OX=212767 GN=ilvC PE=3 SV=1 - [L0ISS0_9MYCO]	2	11.4586	8.16103	9.75253
A0A0D6IKK3	Short-chain dehydrogenase OS=Mycobacterium smegmatis OX=1772 GN=ephD PE=4 SV=1 - [A0A0D6IKK3_MYCSM]	8	11.4357	10.1833	12.1431
A0A0D6I2U5	GTP pyrophosphokinase RelA OS=Mycobacterium smegmatis OX=1772 GN=relA PE=3 SV=1 - [A0A0D6I2U5_MYCSM]	12	11.409	7.95988	9.93279
Q3I5Q7	HBHA-like protein OS=Mycobacterium smegmatis (strain ATCC 700084 / mc(2)155) OX=246196 GN=MSMEG_0919 PE=4 SV=1 - [Q3I5Q7_MYCS2]	7	11.3963	8.6547	10.753
A0A0D6IY78	Ribosomal RNA small subunit methyltransferase A OS=Mycobacterium smegmatis OX=1772 GN=ksgA PE=3 SV=1 - [A0A0D6IY78_MYCSM]	8	11.2731	8.56187	9.72806
Q9X5M0	Arginine--tRNA ligase OS=Mycobacterium smegmatis (strain ATCC 700084 / mc(2)155) OX=246196 GN=argS PE=3 SV=2 - [SYR_MYCS2]	9	11.2573	8.84028	9.20883
A0A0D6J287	ABC transporter-like protein OS=Mycobacterium smegmatis OX=1772 GN=tagH PE=4 SV=1 - [A0A0D6J287_MYCSM]	7	11.2565	9.97347	11.5676
A0QTK4	Lipoprotein LpqB OS=Mycobacterium smegmatis (strain ATCC 700084 / mc(2)155) OX=246196 GN=lpqB PE=3 SV=1 - [LPQB_MYCS2]	10	11.2528	9.68137	10.7897
A0A0D6IXE4	YVTN family beta-propeller repeat protein OS=Mycobacterium smegmatis OX=1772 GN=ERS451418_05145 PE=4 SV=1 - [A0A0D6IXE4_MYCSM]	9	11.2012	9.41951	11.8332
L8FJZ3	Iron(III) ABC superfamily ATP binding cassette transporter, binding protein OS=Mycobacterium smegmatis (strain MKD8) OX=1214915 GN=D806_0430 PE=4 SV=1 - [L8FJZ3_MYCSE]	6	11.1961	9.31579	10.3184
A0R033	Phospho-2-dehydro-3-deoxyheptonate aldolase AroG OS=Mycobacterium smegmatis (strain ATCC 700084 / mc(2)155) OX=246196 GN=aroG PE=3 SV=1 - [AROG_MYCS2]	9	11.1627	9.51759	10.147
I7G686	Periplasmic binding protein/LacI transcriptional regulator OS=Mycobacterium smegmatis (strain ATCC 700084 / mc(2)155) OX=246196 GN=MSMEI_1672 PE=4 SV=1 - [I7G686_MYCS2]	11	11.1411	12.1728	13.8177
I7FDS9	Alpha/beta hydrolase fold protein OS=Mycobacterium smegmatis (strain ATCC 700084 / mc(2)155) OX=246196 GN=MSMEI_3202 PE=4 SV=1 - [I7FDS9_MYCS2]	7	11.1109	9.18493	10.3143
L8FEP6	Probable dual-specificity RNA methyltransferase RlmN OS=Mycobacterium smegmatis (strain MKD8) OX=1214915 GN=rlmN PE=3 SV=1 - [L8FEP6_MYCSE]	6	11.1093	6.90472	8.45687
A0A0D6HNE4	PTS system, glucose-specific IIBC component OS=Mycobacterium smegmatis OX=1772 GN=ptsG_1 PE=4 SV=1 - [A0A0D6HNE4_MYCSM]	6	11.0932	9.40886	11.0073
I7G8A7	Carbamoyl-phosphate synthase small chain OS=Mycobacterium smegmatis (strain ATCC 700084 / mc(2)155) OX=246196 GN=carA PE=3 SV=1 - [I7G8A7_MYCS2]	8	11.0896	7.84234	10.4389
L8FDU9	Uncharacterized protein OS=Mycobacterium smegmatis (strain MKD8) OX=1214915 GN=D806_2610 PE=4 SV=1 - [L8FDU9_MYCSE]	8	11.0724	7.62818	9.15425
A0QZY0	L-cysteine:1D-myo-inositol 2-amino-2-deoxy-alpha-D-glucopyranoside ligase OS=Mycobacterium smegmatis (strain ATCC 700084 / mc(2)155) OX=246196 GN=mshC PE=1 SV=1 - [MSHC_MYCS2]	9	11.0606	6.51339	8.30199
A0R032	Serine/threonine-protein kinase PK-1 OS=Mycobacterium smegmatis (strain ATCC 700084 / mc(2)155) OX=246196 GN=MSMEG_4243 PE=4 SV=1 - [A0R032_MYCS2]	6	11.0084	10.3698	10.2843
A0A0D6IE83	3-alpha-hydroxysteroid dehydrogenase OS=Mycobacterium smegmatis OX=1772 GN=hsdA_1 PE=4 SV=1 - [A0A0D6IE83_MYCSM]	6	11.0034	9.53846	11.5127
A0A0D6HTM3	Acetolactate synthase OS=Mycobacterium smegmatis OX=1772 GN=ilvB_1 PE=3 SV=1 - [A0A0D6HTM3_MYCSM]	10	10.9746	8.88536	12.0214
A0QS45	50S ribosomal protein L11 OS=Mycobacterium smegmatis (strain ATCC 700084 / mc(2)155) OX=246196 GN=rplK PE=1 SV=1 - [RL11_MYCS2]	7	10.9312	9.83621	9.58409
I7GBY1	Alpha/beta hydrolase fold protein OS=Mycobacterium smegmatis (strain ATCC 700084 / mc(2)155) OX=246196 GN=MSMEI_6721 PE=4 SV=1 - [I7GBY1_MYCS2]	7	10.9142	6.69489	7.72175
A0A0D6HCD0	Eptc-inducible aldehyde dehydrogenase OS=Mycobacterium smegmatis OX=1772 GN=thcA_3 PE=3 SV=1 - [A0A0D6HCD0_MYCSM]	10	10.8638	8.89346	13.2867
L8F2A6	AldH Aldehyde dehydrogenase OS=Mycobacterium smegmatis (strain MKD8) OX=1214915 GN=D806_6534 PE=4 SV=1 - [L8F2A6_MYCSE]	8	10.8369	9.66908	11.6846
A0QRB4	Hexapeptide transferase family protein OS=Mycobacterium smegmatis (strain ATCC 700084 / mc(2)155) OX=246196 GN=MSMEG_1055 PE=4 SV=1 - [A0QRB4_MYCS2]	7	10.7697	8.21019	10.3715
A0A0D6HHF3	Oxidoreductase FAD-binding domain-containing protein OS=Mycobacterium smegmatis OX=1772 GN=ERS451418_01919 PE=4 SV=1 - [A0A0D6HHF3_MYCSM]	11	10.7506	9.78585	10.9321
L8FF95	Hydrogenase expression/formation protein HypD OS=Mycobacterium smegmatis (strain MKD8) OX=1214915 GN=D806_2313 PE=4 SV=1 - [L8FF95_MYCSE]	9	10.7477	6.30923	9.48789
A0QNG3	Penicillin-binding protein A OS=Mycobacterium smegmatis (strain ATCC 700084 / mc(2)155) OX=246196 GN=pbpA PE=3 SV=1 - [PBPA_MYCS2]	9	10.7417	9.30513	10.1056
A0A0D6GRS7	ROK family protein OS=Mycobacterium smegmatis OX=1772 GN=mlc_2 PE=4 SV=1 - [A0A0D6GRS7_MYCSM]	7	10.7323	6.94608	7.8527
A0R555	Metallo-beta-lactamase superfamily protein OS=Mycobacterium smegmatis (strain ATCC 700084 / mc(2)155) OX=246196 GN=MSMEG_6071 PE=4 SV=1 - [A0R555_MYCS2]	7	10.7	8.64477	9.91359
A0R5I3	Transglycosylase OS=Mycobacterium smegmatis (strain ATCC 700084 / mc(2)155) OX=246196 GN=MSMEG_6201 PE=4 SV=1 - [A0R5I3_MYCS2]	10	10.6988	9.17001	10.9528
A0QRU5	Cysteine desulfurase IscS OS=Mycobacterium smegmatis (strain ATCC 700084 / mc(2)155) OX=246196 GN=iscS PE=3 SV=1 - [A0QRU5_MYCS2]	4	10.66	3.99175	6.30132
A0QR01	Signal-transduction histidine kinase senX3 OS=Mycobacterium smegmatis (strain ATCC 700084 / mc(2)155) OX=246196 GN=senX3 PE=1 SV=1 - [SENX3_MYCS2]	6	10.6509	8.92729	9.42386
A0A0D6GKN9	Putative F420-dependent oxidoreductase, MSMEG_4141 family OS=Mycobacterium smegmatis OX=1772 GN=ERS451418_00764 PE=4 SV=1 - [A0A0D6GKN9_MYCSM]	8	10.6075	5.55223	6.56221
I7FX58	Short-chain dehydrogenase/reductase SDR OS=Mycobacterium smegmatis (strain ATCC 700084 / mc(2)155) OX=246196 GN=MSMEI_0857 PE=3 SV=1 - [I7FX58_MYCS2]	7	10.5817	8.61931	10.2242
A0QPG4	Gtf1 OS=Mycobacterium smegmatis (strain ATCC 700084 / mc(2)155) OX=246196 GN=gtf1 PE=4 SV=1 - [A0QPG4_MYCS2]	8	10.5765	8.24963	8.75826
A0R665	FAD-containing monooxygenase EthA OS=Mycobacterium smegmatis (strain ATCC 700084 / mc(2)155) OX=246196 GN=ethA PE=3 SV=1 - [ETHA_MYCS2]	8	10.5644	7.53942	12.4823
I7FGT7	Asparagine synthetase AsnB OS=Mycobacterium smegmatis (strain ATCC 700084 / mc(2)155) OX=246196 GN=asnB PE=4 SV=1 - [I7FGT7_MYCS2]	9	10.5097	9.55344	11.9859
Q2YHI9	MmpS4 protein OS=Mycobacterium smegmatis (strain ATCC 700084 / mc(2)155) OX=246196 GN=mmpS4 PE=4 SV=1 - [Q2YHI9_MYCS2]	8	10.4844	8.80048	8.73038
A0QNJ0	ESX-1 secretion system ATPase EccB1 OS=Mycobacterium smegmatis (strain ATCC 700084 / mc(2)155) OX=246196 GN=eccB1 PE=1 SV=1 - [ECCB1_MYCS2]	12	10.4154	8.68225	9.9656
A0QWJ2	Protein translocase subunit SecD OS=Mycobacterium smegmatis (strain ATCC 700084 / mc(2)155) OX=246196 GN=secD PE=3 SV=1 - [A0QWJ2_MYCS2]	8	10.4146	9.7064	10.8105
A0R5Z2	Galactofuranosyltransferase GlfT1 OS=Mycobacterium smegmatis (strain ATCC 700084 / mc(2)155) OX=246196 GN=glfT1 PE=1 SV=1 - [GLFT1_MYCS2]	5	10.3755	8.8292	10.4164
L8F8U8	Phosphoadenosine phosphosulfate reductase OS=Mycobacterium smegmatis (strain MKD8) OX=1214915 GN=cysH PE=3 SV=1 - [L8F8U8_MYCSE]	6	10.3632	5.87103	6.79359
A0QXF4	Spermidine/putrescine import ATP-binding protein PotA OS=Mycobacterium smegmatis (strain ATCC 700084 / mc(2)155) OX=246196 GN=potA PE=3 SV=1 - [A0QXF4_MYCS2]	9	10.3577	8.42236	10.0944
A0A0D6HJP3	ATP-dependent RNA helicase OS=Mycobacterium smegmatis OX=1772 GN=rhlE_2 PE=3 SV=1 - [A0A0D6HJP3_MYCSM]	9	10.3205	8.14281	9.9361
I7FYA1	Luciferase-like protein OS=Mycobacterium smegmatis (strain ATCC 700084 / mc(2)155) OX=246196 GN=MSMEI_1439 PE=4 SV=1 - [I7FYA1_MYCS2]	6	10.3041	9.05253	6.89978
I7FNY1	Oxidoreductase, aldo/keto reductase family OS=Mycobacterium smegmatis (strain ATCC 700084 / mc(2)155) OX=246196 GN=MSMEI_6564 PE=4 SV=1 - [I7FNY1_MYCS2]	7	10.2962	7.6911	7.44857
A0A0D6HC12	Nitroreductase OS=Mycobacterium smegmatis OX=1772 GN=ERS451418_01681 PE=4 SV=1 - [A0A0D6HC12_MYCSM]	6	10.2953	8.22925	8.32895
I7G4P0	Geranylgeranyl pyrophosphate synthetase IdsA2 OS=Mycobacterium smegmatis (strain ATCC 700084 / mc(2)155) OX=246196 GN=idsA2 PE=3 SV=1 - [I7G4P0_MYCS2]	6	10.2946	8.34868	9.06368
A0QXC6	Uncharacterized protein OS=Mycobacterium smegmatis (strain ATCC 700084 / mc(2)155) OX=246196 GN=MSMEG_3253 PE=4 SV=1 - [A0QXC6_MYCS2]	8	10.2842	8.01951	10.4015
L8F9V2	Iron-sulfur cluster carrier protein OS=Mycobacterium smegmatis (strain MKD8) OX=1214915 GN=mrp PE=3 SV=1 - [L8F9V2_MYCSE]	11	10.248	8.90829	10.7171
L8FE47	Transcriptional repressor NrdR OS=Mycobacterium smegmatis (strain MKD8) OX=1214915 GN=nrdR PE=3 SV=1 - [L8FE47_MYCSE]	5	10.2422	4.96723	6.05852
I7FA65	ABC transporter ATP-binding protein OS=Mycobacterium smegmatis (strain ATCC 700084 / mc(2)155) OX=246196 GN=modC PE=3 SV=1 - [I7FA65_MYCS2]	7	10.2039	9.66402	10.5119
A0QR04	Ppx/GppA phosphatase family protein OS=Mycobacterium smegmatis (strain ATCC 700084 / mc(2)155) OX=246196 GN=MSMEG_0939 PE=4 SV=1 - [A0QR04_MYCS2]	11	10.1928	13.775	12.9635
A0A0D6GMI9	Conserved membrane protein of uncharacterized function OS=Mycobacterium smegmatis OX=1772 GN=ERS451418_00810 PE=4 SV=1 - [A0A0D6GMI9_MYCSM]	7	10.1754	9.00336	9.3426
A0A0D6I153	Secreted protease OS=Mycobacterium smegmatis OX=1772 GN=ERS451418_02788 PE=4 SV=1 - [A0A0D6I153_MYCSM]	7	10.1657	7.77951	9.44958
A0A0D6J0E6	DNA or RNA helicase of superfamily protein II OS=Mycobacterium smegmatis OX=1772 GN=ERS451418_05537 PE=4 SV=1 - [A0A0D6J0E6_MYCSM]	9	10.1302	7.53831	9.25493
A0R0B0	Pyruvate dehydrogenase E1 component OS=Mycobacterium smegmatis (strain ATCC 700084 / mc(2)155) OX=246196 GN=aceE PE=1 SV=1 - [ODP1_MYCS2]	15	10.1095	8.7359	9.77192
L8F9M1	KinU1 OS=Mycobacterium smegmatis (strain MKD8) OX=1214915 GN=kinU1 PE=4 SV=1 - [L8F9M1_MYCSE]	7	10.1075	8.21606	5.76092
A0A0D6ICR2	D-ribose ABC transporter ATP-binding protein OS=Mycobacterium smegmatis OX=1772 GN=mglA PE=4 SV=1 - [A0A0D6ICR2_MYCSM]	10	10.1028	8.83464	10.5103
L8FEN6	D-alanine--D-alanine ligase OS=Mycobacterium smegmatis (strain MKD8) OX=1214915 GN=ddl PE=3 SV=1 - [L8FEN6_MYCSE]	8	10.0882	5.17292	6.45633
I7G5B6	Diacylglycerol kinase catalytic region OS=Mycobacterium smegmatis (strain ATCC 700084 / mc(2)155) OX=246196 GN=MSMEI_1879 PE=4 SV=1 - [I7G5B6_MYCS2]	5	10.0866	7.78445	8.42567
A0A0D6GMR7	ABC transporter ATP-binding protein OS=Mycobacterium smegmatis OX=1772 GN=drrA_1 PE=4 SV=1 - [A0A0D6GMR7_MYCSM]	11	10.0817	8.81826	9.97487
I7GCW9	Short-chain dehydrogenase/reductase SDR OS=Mycobacterium smegmatis (strain ATCC 700084 / mc(2)155) OX=246196 GN=MSMEI_4026 PE=4 SV=1 - [I7GCW9_MYCS2]	6	10.0712	4.8306	9.13891
A0A0D6FSH4	DNA gyrase subunit A OS=Mycobacterium smegmatis OX=1772 GN=gyrA_1 PE=3 SV=1 - [A0A0D6FSH4_MYCSM]	13	10.067	9.06115	10.2988
A0A0D6ID22	Urease accessory protein UreG OS=Mycobacterium smegmatis OX=1772 GN=ureG_2 PE=3 SV=1 - [A0A0D6ID22_MYCSM]	5	10.0591	4.51945	7.79492
A0R239	Isochorismatase hydrolase OS=Mycobacterium smegmatis (strain ATCC 700084 / mc(2)155) OX=246196 GN=MSMEG_4976 PE=4 SV=1 - [A0R239_MYCS2]	5	10.0525	6.23764	8.5371
A0A0D6IPV2	ATPase associated with various cellular activities OS=Mycobacterium smegmatis OX=1772 GN=ERS451418_04464 PE=4 SV=1 - [A0A0D6IPV2_MYCSM]	8	10.0018	5.90901	7.86614
I7FMC9	HAD-superfamily subfamily IB hydrolase, TIGR01490 OS=Mycobacterium smegmatis (strain ATCC 700084 / mc(2)155) OX=246196 GN=MSMEI_6013 PE=4 SV=1 - [I7FMC9_MYCS2]	7	9.9963	9.76889	9.57405
A0A0D6ILN4	UspA protein OS=Mycobacterium smegmatis OX=1772 GN=ERS451418_04239 PE=4 SV=1 - [A0A0D6ILN4_MYCSM]	7	9.97831	8.62857	9.94037
A0QY76	Glutamine synthetase, catalytic domain OS=Mycobacterium smegmatis (strain ATCC 700084 / mc(2)155) OX=246196 GN=glnA PE=3 SV=1 - [A0QY76_MYCS2]	7	9.96967	8.92314	9.41414
I7FGY5	Phosphotyrosine protein phosphatase PtpA OS=Mycobacterium smegmatis (strain ATCC 700084 / mc(2)155) OX=246196 GN=ptpA PE=3 SV=1 - [I7FGY5_MYCS2]	5	9.92634	3.62479	5.29348
A0A0D6IAU9	Esterase OS=Mycobacterium smegmatis OX=1772 GN=xynZ_2 PE=4 SV=1 - [A0A0D6IAU9_MYCSM]	9	9.89069	7.76952	9.90339
L8FI09	Demethylmenaquinone methyltransferase OS=Mycobacterium smegmatis (strain MKD8) OX=1214915 GN=menG PE=3 SV=1 - [L8FI09_MYCSE]	7	9.87728	8.17779	9.2488
I7GFV8	Putative solute binding protein of ABC transporter system OS=Mycobacterium smegmatis (strain ATCC 700084 / mc(2)155) OX=246196 GN=MSMEI_6350 PE=4 SV=1 - [I7GFV8_MYCS2]	8	9.8708	9.38928	9.84222
A0QR51	Uncharacterized protein OS=Mycobacterium smegmatis (strain ATCC 700084 / mc(2)155) OX=246196 GN=MSMEG_0987 PE=4 SV=1 - [A0QR51_MYCS2]	2	9.87075	9.20692	10.3544
L8FBX9	Cysteine desulfurase OS=Mycobacterium smegmatis (strain MKD8) OX=1214915 GN=csd PE=3 SV=1 - [L8FBX9_MYCSE]	7	9.82484	5.54367	8.22632
A0R2V5	PhoH family protein OS=Mycobacterium smegmatis (strain ATCC 700084 / mc(2)155) OX=246196 GN=MSMEG_5247 PE=4 SV=1 - [A0R2V5_MYCS2]	9	9.79439	7.22551	9.96786
I7F965	Peptidase M20 domain-containing protein 2 OS=Mycobacterium smegmatis (strain ATCC 700084 / mc(2)155) OX=246196 GN=amiB1 PE=3 SV=1 - [I7F965_MYCS2]	6	9.78908	5.99978	8.2896
I7GEW9	Phosphoribosylformylglycinamidine synthase subunit PurL OS=Mycobacterium smegmatis (strain ATCC 700084 / mc(2)155) OX=246196 GN=purL PE=3 SV=1 - [I7GEW9_MYCS2]	12	9.78635	8.62744	10.4906
A0QTG2	2-phospho-L-lactate transferase OS=Mycobacterium smegmatis (strain ATCC 700084 / mc(2)155) OX=246196 GN=cofD PE=3 SV=1 - [COFD_MYCS2]	7	9.75257	6.94691	7.29472
A0A0D6ITM9	Acyl-CoA ligase FadD31 OS=Mycobacterium smegmatis OX=1772 GN=ERS451418_04747 PE=4 SV=1 - [A0A0D6ITM9_MYCSM]	8	9.73038	5.37004	6.54604
I7G1S3	Gtf2 OS=Mycobacterium smegmatis (strain ATCC 700084 / mc(2)155) OX=246196 GN=gtf2 PE=4 SV=1 - [I7G1S3_MYCS2]	8	9.72712	6.9196	7.59656
A0A0D6IZI4	Succinate--CoA ligase [ADP-forming] subunit alpha OS=Mycobacterium smegmatis OX=1772 GN=sucD_2 PE=3 SV=1 - [A0A0D6IZI4_MYCSM]	8	9.724	7.97533	9.54478
A0QVX5	tRNA-2-methylthio-N(6)-dimethylallyladenosine synthase OS=Mycobacterium smegmatis (strain ATCC 700084 / mc(2)155) OX=246196 GN=miaB PE=3 SV=1 - [MIAB_MYCS2]	9	9.71194	6.60749	9.02597
A0R749	Uncharacterized protein OS=Mycobacterium smegmatis (strain ATCC 700084 / mc(2)155) OX=246196 GN=MSMEG_6779 PE=4 SV=1 - [A0R749_MYCS2]	7	9.69228	7.34158	9.17632
I7FRV0	Dienelactone hydrolase OS=Mycobacterium smegmatis (strain ATCC 700084 / mc(2)155) OX=246196 GN=MSMEI_5099 PE=4 SV=1 - [I7FRV0_MYCS2]	7	9.67738	7.56807	8.57028
A0A0D6IVY4	Glycine betaine ABC transporter substrate-binding protein OS=Mycobacterium smegmatis OX=1772 GN=lpqZ PE=4 SV=1 - [A0A0D6IVY4_MYCSM]	7	9.65216	7.91161	8.88462
A0QXK5	Hydrolase OS=Mycobacterium smegmatis (strain ATCC 700084 / mc(2)155) OX=246196 GN=MSMEG_3336 PE=4 SV=1 - [A0QXK5_MYCS2]	8	9.65146	6.84334	9.52422
A0A0D6HXT4	Amidase amiC OS=Mycobacterium smegmatis OX=1772 GN=amiC_1 PE=3 SV=1 - [A0A0D6HXT4_MYCSM]	8	9.62324	7.46332	8.75117
A0R2G5	2,3,4,5-tetrahydropyridine-2,6-dicarboxylate N-succinyltransferase OS=Mycobacterium smegmatis (strain ATCC 700084 / mc(2)155) OX=246196 GN=dapD PE=3 SV=1 - [DAPD_MYCS2]	6	9.60865	7.79338	9.56797
I7G7U2	Aldo-keto reductase OS=Mycobacterium smegmatis (strain ATCC 700084 / mc(2)155) OX=246196 GN=MSMEI_2847 PE=4 SV=1 - [I7G7U2_MYCS2]	6	9.57995	5.56087	7.51511
A0A0D6GSU2	Glutamate-1-semialdehyde 2,1-aminomutase OS=Mycobacterium smegmatis OX=1772 GN=hemL_2 PE=3 SV=1 - [A0A0D6GSU2_MYCSM]	9	9.57946	7.73022	8.14327
I7FC89	Alpha/beta hydrolase fold protein OS=Mycobacterium smegmatis (strain ATCC 700084 / mc(2)155) OX=246196 GN=MSMEI_2677 PE=4 SV=1 - [I7FC89_MYCS2]	6	9.56827	5.23028	6.40108
A0R043	GDP-mannose-dependent alpha-(1-6)-phosphatidylinositol monomannoside mannosyltransferase OS=Mycobacterium smegmatis (strain ATCC 700084 / mc(2)155) OX=246196 GN=pimB PE=1 SV=1 - [PIMB_MYCS2]	10	9.55672	7.86575	8.78143
A0A0D6HUZ6	Dienelactone hydrolase OS=Mycobacterium smegmatis OX=1772 GN=clcD PE=4 SV=1 - [A0A0D6HUZ6_MYCSM]	9	9.54368	8.68505	9.23535
L8F8N3	Uncharacterized protein OS=Mycobacterium smegmatis (strain MKD8) OX=1214915 GN=D806_4339 PE=4 SV=1 - [L8F8N3_MYCSE]	4	9.50902	8.3015	8.94659
A0QPG6	Rmt3 protein OS=Mycobacterium smegmatis (strain ATCC 700084 / mc(2)155) OX=246196 GN=MSMEG_0391 PE=4 SV=1 - [A0QPG6_MYCS2]	7	9.49148	7.54929	9.00316
A0QQH6	Uncharacterized protein OS=Mycobacterium smegmatis (strain ATCC 700084 / mc(2)155) OX=246196 GN=MSMEG_0758 PE=4 SV=1 - [A0QQH6_MYCS2]	6	9.4683	8.31417	9.73427
A0QRU8	Phosphoadenosine phosphosulfate reductase OS=Mycobacterium smegmatis (strain ATCC 700084 / mc(2)155) OX=246196 GN=MSMEG_1245 PE=4 SV=1 - [A0QRU8_MYCS2]	8	9.46307	4.93615	6.78135
I7GCU3	Putative monooxygenase yxeK OS=Mycobacterium smegmatis (strain ATCC 700084 / mc(2)155) OX=246196 GN=MSMEI_3986 PE=4 SV=1 - [I7GCU3_MYCS2]	6	9.44838	5.64129	8.88222
A0R3Y4	Metallo-beta-lactamase family protein OS=Mycobacterium smegmatis (strain ATCC 700084 / mc(2)155) OX=246196 GN=MSMEG_5638 PE=4 SV=1 - [A0R3Y4_MYCS2]	9	9.35423	7.6773	8.76945
A0A0D6J100	Lysine--tRNA ligase OS=Mycobacterium smegmatis OX=1772 GN=lysS1 PE=3 SV=1 - [A0A0D6J100_MYCSM]	9	9.34861	7.4643	8.08963
A0R5N1	Glutamate--cysteine ligase EgtA OS=Mycobacterium smegmatis (strain ATCC 700084 / mc(2)155) OX=246196 GN=egtA PE=3 SV=1 - [EGTA_MYCS2]	4	9.33842	6.38541	8.3665
A0A0D6IX62	Lipolytic enzyme, G-D-S-L OS=Mycobacterium smegmatis OX=1772 GN=ERS451418_05111 PE=4 SV=1 - [A0A0D6IX62_MYCSM]	4	9.32665	7.89627	8.87898
A0A0D6HLI2	Molybdate ABC transporter, periplasmic molybdate-binding protein OS=Mycobacterium smegmatis OX=1772 GN=modA PE=4 SV=1 - [A0A0D6HLI2_MYCSM]	4	9.32073	7.57948	8.73773
A0A0D6J2I8	Membrane-associated serine protease OS=Mycobacterium smegmatis OX=1772 GN=ERS451418_05992 PE=4 SV=1 - [A0A0D6J2I8_MYCSM]	3	9.31904	8.30544	9.44272
L8FF75	Endopeptidase La OS=Mycobacterium smegmatis (strain MKD8) OX=1214915 GN=D806_2001 PE=3 SV=1 - [L8FF75_MYCSE]	7	9.30428	8.28785	8.47762
L8F9K0	Alpha/beta hydrolase OS=Mycobacterium smegmatis (strain MKD8) OX=1214915 GN=D806_4459 PE=4 SV=1 - [L8F9K0_MYCSE]	7	9.29347	6.70187	8.05188
A0QSG7	50S ribosomal protein L30 OS=Mycobacterium smegmatis (strain ATCC 700084 / mc(2)155) OX=246196 GN=rpmD PE=1 SV=1 - [RL30_MYCS2]	2	9.2807	5.9013	7.54235
A0A0D6IKI3	Cytochrome bc1 complex cytochrome c subunit OS=Mycobacterium smegmatis OX=1772 GN=qcrC PE=4 SV=1 - [A0A0D6IKI3_MYCSM]	4	9.25287	7.53279	9.76134
A0R7I4	Uncharacterized protein OS=Mycobacterium smegmatis (strain ATCC 700084 / mc(2)155) OX=246196 GN=MSMEG_6928 PE=4 SV=1 - [A0R7I4_MYCS2]	10	9.23248	8.19983	9.77068
L8FB57	NADH dehydrogenase OS=Mycobacterium smegmatis (strain MKD8) OX=1214915 GN=ndh PE=4 SV=1 - [L8FB57_MYCSE]	11	9.20798	6.89981	8.15389
L8FEG7	NADP-dependent alcohol dehydrogenase C 1 OS=Mycobacterium smegmatis (strain MKD8) OX=1214915 GN=adhc1 PE=3 SV=1 - [L8FEG7_MYCSE]	9	9.19179	7.66987	9.35388
A0QWY0	Transketolase OS=Mycobacterium smegmatis (strain ATCC 700084 / mc(2)155) OX=246196 GN=tkt PE=3 SV=1 - [A0QWY0_MYCS2]	9	9.19175	7.89939	8.92345
L8F6R0	Glutamine ABC superfamily ATP binding cassette transporter, ABC protein OS=Mycobacterium smegmatis (strain MKD8) OX=1214915 GN=glnQ2 PE=4 SV=1 - [L8F6R0_MYCSE]	10	9.18513	7.03824	8.10391
A0A0D6HT89	3-isopropylmalate dehydratase large subunit OS=Mycobacterium smegmatis OX=1772 GN=leuC PE=3 SV=1 - [A0A0D6HT89_MYCSM]	10	9.17761	6.60853	7.61388
A0A0D6J2L8	Phospholipid/glycerol acyltransferase OS=Mycobacterium smegmatis OX=1772 GN=ERS451418_06226 PE=4 SV=1 - [A0A0D6J2L8_MYCSM]	5	9.17081	7.37439	8.73959
A0R439	Uncharacterized protein OS=Mycobacterium smegmatis (strain ATCC 700084 / mc(2)155) OX=246196 GN=MSMEG_5694 PE=4 SV=1 - [A0R439_MYCS2]	4	9.16866	8.85994	9.6869
A0A0D6GQ03	Acyl-ACP thioesterase OS=Mycobacterium smegmatis OX=1772 GN=ERS451418_00917 PE=4 SV=1 - [A0A0D6GQ03_MYCSM]	8	9.15136	6.17442	6.70924
L8FHA8	Sensor histidine kinase mtrB OS=Mycobacterium smegmatis (strain MKD8) OX=1214915 GN=mtrB PE=4 SV=1 - [L8FHA8_MYCSE]	6	9.13008	7.58623	7.69808
L8FG30	TrkA-N domain protein OS=Mycobacterium smegmatis (strain MKD8) OX=1214915 GN=D806_1988 PE=4 SV=1 - [L8FG30_MYCSE]	5	9.11507	7.55745	8.15768
I7GBK2	Lipoprotein lppL OS=Mycobacterium smegmatis (strain ATCC 700084 / mc(2)155) OX=246196 GN=lppL PE=4 SV=1 - [I7GBK2_MYCS2]	8	9.11256	7.80369	8.60827
L8F686	Putative monoacyl phosphatidylinositol tetramannoside-binding protein LpqW OS=Mycobacterium smegmatis (strain MKD8) OX=1214915 GN=D806_5193 PE=4 SV=1 - [L8F686_MYCSE]	6	9.10842	7.37971	9.20939
L8FD02	Putative transmembrane protein OS=Mycobacterium smegmatis (strain MKD8) OX=1214915 GN=D806_2782 PE=4 SV=1 - [L8FD02_MYCSE]	6	9.09563	9.21711	8.02259
L8FIF0	Methionine aminopeptidase OS=Mycobacterium smegmatis (strain MKD8) OX=1214915 GN=map PE=3 SV=1 - [L8FIF0_MYCSE]	8	9.05436	7.00234	8.20338
L8F6Y3	Putative transmembrane protein OS=Mycobacterium smegmatis (strain MKD8) OX=1214915 GN=D806_5135 PE=4 SV=1 - [L8F6Y3_MYCSE]	4	9.05024	8.23975	9.71159
A0QX95	Indole-3-glycerol phosphate synthase OS=Mycobacterium smegmatis (strain ATCC 700084 / mc(2)155) OX=246196 GN=trpC PE=1 SV=1 - [TRPC_MYCS2]	12	9.04318	5.05161	6.37363
A0A0D6IG98	GTPase Der OS=Mycobacterium smegmatis OX=1772 GN=engA PE=3 SV=1 - [A0A0D6IG98_MYCSM]	10	9.04092	8.27839	9.0775
P96802	Integration host factor OS=Mycobacterium smegmatis OX=1772 GN=mIHF PE=4 SV=1 - [P96802_MYCSM]	5	9.03212	6.86354	10.0361
A0QRB3	Uncharacterized protein OS=Mycobacterium smegmatis (strain ATCC 700084 / mc(2)155) OX=246196 GN=MSMEG_1053 PE=4 SV=1 - [A0QRB3_MYCS2]	10	9.03007	7.20523	8.10284
A0A0D6HKS6	Membrane protein OS=Mycobacterium smegmatis OX=1772 GN=ERS451418_01976 PE=4 SV=1 - [A0A0D6HKS6_MYCSM]	2	9.01895	7.50449	8.23168
A0A0D6IBU5	Uncharacterized N-acetyltransferase ERS451418_03484 OS=Mycobacterium smegmatis OX=1772 GN=eis PE=3 SV=1 - [A0A0D6IBU5_MYCSM]	6	8.96597	4.69797	5.65144
A0A0D6J2F1	D-amino acid aminohydrolase OS=Mycobacterium smegmatis OX=1772 GN=ERS451418_05955 PE=4 SV=1 - [A0A0D6J2F1_MYCSM]	10	8.95385	6.42346	8.09278
A0A0D6HKN9	Flavin-binding monooxygenase OS=Mycobacterium smegmatis OX=1772 GN=ethA_1 PE=4 SV=1 - [A0A0D6HKN9_MYCSM]	7	8.95169	7.16048	9.61568
L8FA65	Acyl-CoA synthetase OS=Mycobacterium smegmatis (strain MKD8) OX=1214915 GN=D806_3873 PE=4 SV=1 - [L8FA65_MYCSE]	12	8.94869	7.54472	9.67798
A0A0D6FRR8	Transmembrane domain of uncharacterized function (DUF3566) OS=Mycobacterium smegmatis OX=1772 GN=ERS451418_00008 PE=4 SV=1 - [A0A0D6FRR8_MYCSM]	4	8.91058	7.6248	8.20232
A0A0D6IM60	Phosphonoacetaldehyde hydrolase OS=Mycobacterium smegmatis OX=1772 GN=phnX PE=4 SV=1 - [A0A0D6IM60_MYCSM]	5	8.901	5.39207	6.82788
I7F758	Uncharacterized protein OS=Mycobacterium smegmatis (strain ATCC 700084 / mc(2)155) OX=246196 GN=MSMEI_0915 PE=4 SV=1 - [I7F758_MYCS2]	9	8.84567	10.5724	10.6889
I7FHX4	Uncharacterized protein OS=Mycobacterium smegmatis (strain ATCC 700084 / mc(2)155) OX=246196 GN=MSMEI_1896 PE=4 SV=1 - [I7FHX4_MYCS2]	5	8.83651	7.89952	7.60063
A0A0D6IPE8	Iron ABC transporter ATP-binding protein OS=Mycobacterium smegmatis OX=1772 GN=fhuC PE=4 SV=1 - [A0A0D6IPE8_MYCSM]	6	8.79259	6.82123	7.94448
I7GD70	Aminomethyltransferase OS=Mycobacterium smegmatis (strain ATCC 700084 / mc(2)155) OX=246196 GN=gcvT PE=3 SV=1 - [I7GD70_MYCS2]	7	8.78409	6.90915	7.63768
I7G537	Uncharacterized protein OS=Mycobacterium smegmatis (strain ATCC 700084 / mc(2)155) OX=246196 GN=MSMEI_1208 PE=4 SV=1 - [I7G537_MYCS2]	6	8.74021	5.00643	6.99612
L8F3R5	Putative transmembrane protein rich in alanine (Fragment) OS=Mycobacterium smegmatis (strain MKD8) OX=1214915 GN=D806_6164A PE=4 SV=1 - [L8F3R5_MYCSE]	10	8.735	7.51902	8.59859
I7FQA7	Major membrane protein I (MMP-I) OS=Mycobacterium smegmatis (strain ATCC 700084 / mc(2)155) OX=246196 GN=MSMEI_4424 PE=4 SV=1 - [I7FQA7_MYCS2]	7	8.64145	7.4068	7.0956
A0A0D6IHP7	UspA protein OS=Mycobacterium smegmatis OX=1772 GN=ERS451418_03909 PE=4 SV=1 - [A0A0D6IHP7_MYCSM]	5	8.63555	6.44072	8.11233
A0A0D6J0B3	Cyclase/dehydrase OS=Mycobacterium smegmatis OX=1772 GN=ERS451418_05521 PE=4 SV=1 - [A0A0D6J0B3_MYCSM]	5	8.62479	7.34735	8.65283
A0A0D6J050	GTP 3',8-cyclase OS=Mycobacterium smegmatis OX=1772 GN=moaA2 PE=3 SV=1 - [A0A0D6J050_MYCSM]	4	8.60961	4.57935	6.16729
A0A0D6INF5	Transmembrane ATP-binding protein ABC transporter OS=Mycobacterium smegmatis OX=1772 GN=ykoD_1 PE=4 SV=1 - [A0A0D6INF5_MYCSM]	8	8.60756	7.5192	9.0786
L8F6H4	Lipoprotein (Fragment) OS=Mycobacterium smegmatis (strain MKD8) OX=1214915 GN=D806_6307B PE=4 SV=1 - [L8F6H4_MYCSE]	8	8.60376	7.85446	9.48808
A0QU52	Alcohol dehydrogenase OS=Mycobacterium smegmatis (strain ATCC 700084 / mc(2)155) OX=246196 GN=MSMEG_2079 PE=4 SV=1 - [A0QU52_MYCS2]	9	8.5552	7.21319	14.3257
L8FJA4	4-carboxymuconolactone decarboxylase domain protein OS=Mycobacterium smegmatis (strain MKD8) OX=1214915 GN=D806_0995 PE=4 SV=1 - [L8FJA4_MYCSE]	7	8.54563	7.17394	8.407
L8FJT3	PAP2 superfamily protein OS=Mycobacterium smegmatis (strain MKD8) OX=1214915 GN=D806_0728 PE=4 SV=1 - [L8FJT3_MYCSE]	10	8.51469	7.21884	8.65536
I7G4R8	Putative conserved membrane protein OS=Mycobacterium smegmatis (strain ATCC 700084 / mc(2)155) OX=246196 GN=MSMEI_4170 PE=4 SV=1 - [I7G4R8_MYCS2]	5	8.50021	7.37093	8.19224
L8F391	Putative hydrolase OS=Mycobacterium smegmatis (strain MKD8) OX=1214915 GN=D806_6177 PE=4 SV=1 - [L8F391_MYCSE]	5	8.45911	7.05452	8.02209
A0A0D6H8B0	Protein of uncharacterized function (DUF3060) OS=Mycobacterium smegmatis OX=1772 GN=ERS451418_01452 PE=4 SV=1 - [A0A0D6H8B0_MYCSM]	4	8.45185	6.66668	6.98192
L8FGN9	Stearoyl-CoA 9-desaturase OS=Mycobacterium smegmatis (strain MKD8) OX=1214915 GN=D806_1930 PE=4 SV=1 - [L8FGN9_MYCSE]	10	8.44112	8.19262	8.49739
A0R4S6	4-hydroxy-2-oxovalerate aldolase 2 OS=Mycobacterium smegmatis (strain ATCC 700084 / mc(2)155) OX=246196 GN=bphI-2 PE=3 SV=1 - [HOA2_MYCS2]	6	8.40804	5.98436	7.43617
I7FGV5	NAD dependent epimerase/dehydratase OS=Mycobacterium smegmatis (strain ATCC 700084 / mc(2)155) OX=246196 GN=MSMEI_4183 PE=4 SV=1 - [I7FGV5_MYCS2]	5	8.38949	7.49407	7.88931
A7BJ31	Chaperone protein DnaJ OS=Mycobacterium smegmatis OX=1772 GN=dnaJ1 PE=3 SV=1 - [A7BJ31_MYCSM]	7	8.36279	5.74277	7.51756
A0A0D6IET0	Inosine-5-monophosphate dehydrogenase guaB1 OS=Mycobacterium smegmatis OX=1772 GN=guaB_2 PE=4 SV=1 - [A0A0D6IET0_MYCSM]	8	8.35813	6.7202	7.31285
A0R064	Nicotinate-nucleotide--dimethylbenzimidazole phosphoribosyltransferase OS=Mycobacterium smegmatis (strain ATCC 700084 / mc(2)155) OX=246196 GN=cobT PE=3 SV=1 - [A0R064_MYCS2]	6	8.33558	6.6365	7.29562
A0A0D6GNM0	Tuberculin related peptide OS=Mycobacterium smegmatis OX=1772 GN=ERS451418_00850 PE=4 SV=1 - [A0A0D6GNM0_MYCSM]	3	8.32565	7.08711	8.03165
A0A0D6J0A2	Phosphoribosylformylglycinamidine cyclo-ligase OS=Mycobacterium smegmatis OX=1772 GN=purM PE=3 SV=1 - [A0A0D6J0A2_MYCSM]	9	8.32034	7.31084	7.78102
A0QYF5	Malate synthase G OS=Mycobacterium smegmatis (strain ATCC 700084 / mc(2)155) OX=246196 GN=glcB PE=3 SV=1 - [A0QYF5_MYCS2]	7	8.29971	6.61198	7.24652
A0A0D6IYC3	UspA protein OS=Mycobacterium smegmatis OX=1772 GN=ERS451418_05085 PE=4 SV=1 - [A0A0D6IYC3_MYCSM]	5	8.28044	6.39557	6.2246
A0A0D6IL17	Dihydroorotate dehydrogenase (quinone) OS=Mycobacterium smegmatis OX=1772 GN=pyrD PE=3 SV=1 - [A0A0D6IL17_MYCSM]	6	8.2569	7.03332	7.80324
I7G6N6	Diacylglycerol O-acyltransferase OS=Mycobacterium smegmatis (strain ATCC 700084 / mc(2)155) OX=246196 GN=MSMEI_1842 PE=3 SV=1 - [I7G6N6_MYCS2]	6	8.25631	5.97248	7.50087
I7FTG2	Conserved hypothetical mce associated alanine and valine rich protein OS=Mycobacterium smegmatis (strain ATCC 700084 / mc(2)155) OX=246196 GN=MSMEI_5734 PE=4 SV=1 - [I7FTG2_MYCS2]	6	8.24957	7.30481	8.56358
L8FH15	Acyl-CoA dehydrogenase OS=Mycobacterium smegmatis (strain MKD8) OX=1214915 GN=D806_1875 PE=3 SV=1 - [L8FH15_MYCSE]	7	8.24843	7.48934	9.72138
A0A0D6IVG1	Citrate (Pro-3S)-lyase OS=Mycobacterium smegmatis OX=1772 GN=mcl1_3 PE=3 SV=1 - [A0A0D6IVG1_MYCSM]	5	8.24236	6.35552	7.94084
A0A0D6IRJ9	Transmembrane phospholipid biosynthesis bifunctional enzyme plsC: L-3-phosphoserine phosphatase + 1-acyl-sn-glycerol-3-phosphate acyltransferase OS=Mycobacterium smegmatis OX=1772 GN=plsC_3 PE=4 SV=1 - [A0A0D6IRJ9_MYCSM]	9	8.23516	6.49787	7.79057
A0A0D6ILD6	Zinc-dependent alcohol dehydrogenase AdhE2 OS=Mycobacterium smegmatis OX=1772 GN=adhE2_2 PE=3 SV=1 - [A0A0D6ILD6_MYCSM]	8	8.21032	7.92419	8.97905
L8F917	Short-chain dehydrogenase/reductase family oxidoreductase OS=Mycobacterium smegmatis (strain MKD8) OX=1214915 GN=D806_5609 PE=3 SV=1 - [L8F917_MYCSE]	7	8.20216	6.44517	7.20311
A0A0D6GHJ2	Luciferase-like monooxygenase superfamily protein OS=Mycobacterium smegmatis OX=1772 GN=rutA_2 PE=4 SV=1 - [A0A0D6GHJ2_MYCSM]	6	8.18883	5.53108	5.61174
I7GG59	ABC transporter related protein OS=Mycobacterium smegmatis (strain ATCC 700084 / mc(2)155) OX=246196 GN=MSMEI_6620 PE=4 SV=1 - [I7GG59_MYCS2]	6	8.15052	7.43952	7.82106
A0A0D6J2U6	Aminotransferase class V OS=Mycobacterium smegmatis OX=1772 GN=sufS_2 PE=4 SV=1 - [A0A0D6J2U6_MYCSM]	7	8.14831	6.00496	7.59028
A0R635	Putative Rieske 2Fe-2S iron-sulfur protein MSMEG_6410/MSMEI_6242 OS=Mycobacterium smegmatis (strain ATCC 700084 / mc(2)155) OX=246196 GN=MSMEG_6410 PE=1 SV=1 - [Y6410_MYCS2]	9	8.14332	7.05159	8.01811
A0A0D6ILK0	Propionyl-CoA carboxylase OS=Mycobacterium smegmatis OX=1772 GN=accD5_2 PE=4 SV=1 - [A0A0D6ILK0_MYCSM]	10	8.07265	6.8483	8.79299
A0A0D6H7H3	Ribonucleotide ABC transporter ATP-binding protein Mkl OS=Mycobacterium smegmatis OX=1772 GN=mkl PE=4 SV=1 - [A0A0D6H7H3_MYCSM]	2	8.05617	6.89932	8.15446
I7FX91	Ketose-bisphosphate aldolase OS=Mycobacterium smegmatis (strain ATCC 700084 / mc(2)155) OX=246196 GN=MSMEI_0877 PE=3 SV=1 - [I7FX91_MYCS2]	6	8.0472	4.95472	7.29642
A0A0D6GMZ8	Membrane protein OS=Mycobacterium smegmatis OX=1772 GN=ERS451418_00831 PE=4 SV=1 - [A0A0D6GMZ8_MYCSM]	4	8.04287	7.16675	8.07583
A0A0D6IJK2	HAD superfamily hydrolase OS=Mycobacterium smegmatis OX=1772 GN=ERS451418_04060 PE=4 SV=1 - [A0A0D6IJK2_MYCSM]	5	8.03103	4.32339	5.84774
A0A0D6HH39	Uncharacterized protein OS=Mycobacterium smegmatis OX=1772 GN=ERS451418_01904 PE=4 SV=1 - [A0A0D6HH39_MYCSM]	7	8.02139	5.48505	6.97809
A0A0D6HLU0	Non-heme haloperoxidase Hpx OS=Mycobacterium smegmatis OX=1772 GN=catD_3 PE=4 SV=1 - [A0A0D6HLU0_MYCSM]	7	7.99422	6.39477	7.75333
Q9AGJ6	Phosphoenolpyruvate carboxykinase [GTP] OS=Mycobacterium smegmatis OX=1772 GN=pckG PE=1 SV=1 - [PCKG_MYCSM]	7	7.97258	6.35503	6.7469
A0QSG2	30S ribosomal protein S14 type Z OS=Mycobacterium smegmatis (strain ATCC 700084 / mc(2)155) OX=246196 GN=rpsZ PE=1 SV=1 - [RS14Z_MYCS2]	2	7.95433	5.6017	7.38674
L8FBL0	CBS domain protein OS=Mycobacterium smegmatis (strain MKD8) OX=1214915 GN=D806_4526 PE=4 SV=1 - [L8FBL0_MYCSE]	5	7.94835	6.74993	7.24282
A0QSQ1	Phosphoglucosamine mutase OS=Mycobacterium smegmatis (strain ATCC 700084 / mc(2)155) OX=246196 GN=glmM PE=3 SV=1 - [GLMM_MYCS2]	7	7.94479	6.28389	7.36559
A0A0D6IYY4	Phage-related replication protein OS=Mycobacterium smegmatis OX=1772 GN=ERS451418_05423 PE=4 SV=1 - [A0A0D6IYY4_MYCSM]	6	7.94106	6.15439	10.7472
A0QYU8	Translation initiation factor IF-3 OS=Mycobacterium smegmatis (strain ATCC 700084 / mc(2)155) OX=246196 GN=infC PE=3 SV=1 - [A0QYU8_MYCS2]	8	7.9283	6.91297	8.04723
A0A0D6ISP1	ATP/GTP-binding site motif A OS=Mycobacterium smegmatis OX=1772 GN=ERS451418_04588 PE=4 SV=1 - [A0A0D6ISP1_MYCSM]	8	7.89108	7.12683	7.58589
A0A0D6J134	Sensor protein OS=Mycobacterium smegmatis OX=1772 GN=phoR PE=4 SV=1 - [A0A0D6J134_MYCSM]	8	7.86456	6.94815	7.84392
A0QW25	Uncharacterized protein MSMEG_2782/MSMEI_2713 OS=Mycobacterium smegmatis (strain ATCC 700084 / mc(2)155) OX=246196 GN=MSMEG_2782 PE=1 SV=1 - [Y2782_MYCS2]	7	7.82992	4.83958	6.07741
I7G6I5	Two component system response regulator OS=Mycobacterium smegmatis (strain ATCC 700084 / mc(2)155) OX=246196 GN=MSMEI_4863 PE=4 SV=1 - [I7G6I5_MYCS2]	5	7.80679	6.44595	6.41932
A0QSS1	tRNA N6-adenosine threonylcarbamoyltransferase OS=Mycobacterium smegmatis (strain ATCC 700084 / mc(2)155) OX=246196 GN=tsaD PE=3 SV=1 - [TSAD_MYCS2]	8	7.80296	5.27422	6.49248
L8F5W3	NAD-dependent protein deacylase OS=Mycobacterium smegmatis (strain MKD8) OX=1214915 GN=cobB PE=3 SV=1 - [L8F5W3_MYCSE]	4	7.7872	4.92274	6.35889
A0A0D6IXD1	N-acetyltransferase GCN5 OS=Mycobacterium smegmatis OX=1772 GN=ERS451418_05062 PE=4 SV=1 - [A0A0D6IXD1_MYCSM]	3	7.77603	6.09731	8.16173
A0R1A8	Putative oxidoreductase YdbC OS=Mycobacterium smegmatis (strain ATCC 700084 / mc(2)155) OX=246196 GN=MSMEG_4686 PE=4 SV=1 - [A0R1A8_MYCS2]	4	7.76783	4.47381	5.20906
A0QQ40	ESX-3 secretion system protein EccC3 OS=Mycobacterium smegmatis (strain ATCC 700084 / mc(2)155) OX=246196 GN=eccC3 PE=3 SV=1 - [ECCC3_MYCS2]	9	7.74519	6.85677	9.417
L8FG39	Mannose-1-phosphate guanyltransferase OS=Mycobacterium smegmatis (strain MKD8) OX=1214915 GN=mpg PE=4 SV=1 - [L8FG39_MYCSE]	8	7.72236	6.32235	7.60166
L8F3G3	Antigen 85-A OS=Mycobacterium smegmatis (strain MKD8) OX=1214915 GN=fbpA PE=4 SV=1 - [L8F3G3_MYCSE]	6	7.72081	6.03558	8.05842
L8FH81	50S ribosomal protein L4 OS=Mycobacterium smegmatis (strain MKD8) OX=1214915 GN=rplD PE=3 SV=1 - [L8FH81_MYCSE]	6	7.71291	6.07559	8.23789
A0QQV1	Serine/threonine-protein kinase PknD OS=Mycobacterium smegmatis (strain ATCC 700084 / mc(2)155) OX=246196 GN=MSMEG_0886 PE=4 SV=1 - [A0QQV1_MYCS2]	7	7.63823	6.38341	6.96563
L8F6V6	Putative nitroreductase OS=Mycobacterium smegmatis (strain MKD8) OX=1214915 GN=D806_5100 PE=4 SV=1 - [L8F6V6_MYCSE]	6	7.61539	5.29414	6.38502
L8F605	Ribosome-binding ATPase YchF OS=Mycobacterium smegmatis (strain MKD8) OX=1214915 GN=ychF PE=3 SV=1 - [L8F605_MYCSE]	8	7.61302	5.99004	7.29256
A0A0D6HQH2	NADH ubiquinone oxidoreductase 20 kDa subunit OS=Mycobacterium smegmatis OX=1772 GN=hydA_1 PE=4 SV=1 - [A0A0D6HQH2_MYCSM]	9	7.56626	5.30076	6.941
A0A0D6I4I1	Recombination factor protein RarA OS=Mycobacterium smegmatis OX=1772 GN=rarA PE=4 SV=1 - [A0A0D6I4I1_MYCSM]	4	7.54746	5.06797	6.29453
A0R627	Putative decaprenylphosphoryl-5-phosphoribose phosphatase MSMEG_6402 OS=Mycobacterium smegmatis (strain ATCC 700084 / mc(2)155) OX=246196 GN=MSMEG_6402 PE=3 SV=1 - [DPRP_MYCS2]	4	7.48756	6.45811	6.9198
A0A0D6HGD9	Phosphomannomutase PmmA OS=Mycobacterium smegmatis OX=1772 GN=pmmA PE=4 SV=1 - [A0A0D6HGD9_MYCSM]	7	7.46956	5.99502	6.48309
I7FD68	Putative export or membrane protein OS=Mycobacterium smegmatis (strain ATCC 700084 / mc(2)155) OX=246196 GN=MSMEI_2971 PE=4 SV=1 - [I7FD68_MYCS2]	5	7.44318	6.12477	6.77861
L8FG83	LacI-family protein transcriptional regulator OS=Mycobacterium smegmatis (strain MKD8) OX=1214915 GN=D806_3002 PE=4 SV=1 - [L8FG83_MYCSE]	4	7.43724	5.04194	7.04589
A0A0D6GRB4	Isocitrate lyase OS=Mycobacterium smegmatis OX=1772 GN=aceA PE=4 SV=1 - [A0A0D6GRB4_MYCSM]	6	7.43684	5.13603	8.18302
A0A0D6J193	Periplasmic binding protein/LacI transcriptional regulator OS=Mycobacterium smegmatis OX=1772 GN=xylF_2 PE=4 SV=1 - [A0A0D6J193_MYCSM]	5	7.42744	6.58625	6.8533
A0A0D6IMA8	Acyl-CoA dehydrogenase OS=Mycobacterium smegmatis OX=1772 GN=ERS451418_04265 PE=4 SV=1 - [A0A0D6IMA8_MYCSM]	7	7.41141	4.34335	5.93903
I7FV14	ABC transporter, ATPase subunit OS=Mycobacterium smegmatis (strain ATCC 700084 / mc(2)155) OX=246196 GN=MSMEI_6337 PE=4 SV=1 - [I7FV14_MYCS2]	6	7.40703	7.4117	8.22475
A0QP01	O-methyltransferase MdmC OS=Mycobacterium smegmatis (strain ATCC 700084 / mc(2)155) OX=246196 GN=MSMEG_0224 PE=4 SV=1 - [A0QP01_MYCS2]	6	7.34822	5.07942	6.03981
A0R1Y7	Probable acetyl-CoA acetyltransferase OS=Mycobacterium smegmatis (strain ATCC 700084 / mc(2)155) OX=246196 GN=MSMEG_4920 PE=1 SV=2 - [FADA4_MYCS2]	6	7.326	5.65632	6.18791
A0QPU6	DNA-binding protein OS=Mycobacterium smegmatis (strain ATCC 700084 / mc(2)155) OX=246196 GN=MSMEG_0523 PE=4 SV=1 - [A0QPU6_MYCS2]	3	7.30276	4.41795	5.82468
A0QNL0	ESX-1 secretion system protein EccE1 OS=Mycobacterium smegmatis (strain ATCC 700084 / mc(2)155) OX=246196 GN=eccE1 PE=3 SV=1 - [ECCE1_MYCS2]	10	7.30066	5.7116	7.07358
I7G0H6	4-hydroxy-tetrahydrodipicolinate synthase OS=Mycobacterium smegmatis (strain ATCC 700084 / mc(2)155) OX=246196 GN=dapA PE=3 SV=1 - [I7G0H6_MYCS2]	6	7.29454	4.11525	5.31135
A0A0D6J1L2	Amidophosphoribosyltransferase OS=Mycobacterium smegmatis OX=1772 GN=purF PE=3 SV=1 - [A0A0D6J1L2_MYCSM]	6	7.29004	5.09628	6.20397
A0A0D6IYP9	ABC amino acid transporter, ATPase component OS=Mycobacterium smegmatis OX=1772 GN=artM_7 PE=4 SV=1 - [A0A0D6IYP9_MYCSM]	4	7.27743	5.68124	6.98932
I7FJX2	Uncharacterized protein OS=Mycobacterium smegmatis (strain ATCC 700084 / mc(2)155) OX=246196 GN=MSMEI_2580 PE=4 SV=1 - [I7FJX2_MYCS2]	5	7.25704	4.02839	6.36496
A0A0D6I0M8	Polyphosphate glucokinase PpgK OS=Mycobacterium smegmatis OX=1772 GN=ppgK PE=4 SV=1 - [A0A0D6I0M8_MYCSM]	7	7.23497	5.09408	13.9963
A0A0D6J0W5	Probable conserved exported protein OS=Mycobacterium smegmatis OX=1772 GN=ERS451418_05619 PE=4 SV=1 - [A0A0D6J0W5_MYCSM]	5	7.23082	5.89825	6.65289
A0R3R5	Clavaldehyde dehydrogenase OS=Mycobacterium smegmatis (strain ATCC 700084 / mc(2)155) OX=246196 GN=MSMEG_5568 PE=3 SV=1 - [A0R3R5_MYCS2]	6	7.21841	4.97613	6.48562
A0R0W9	Trehalase OS=Mycobacterium smegmatis (strain ATCC 700084 / mc(2)155) OX=246196 GN=MSMEG_4535 PE=1 SV=1 - [TREH_MYCS2]	7	7.20097	5.90155	7.56137
A0A0D6J2J9	Anion-transporting ATPase OS=Mycobacterium smegmatis OX=1772 GN=arsA_3 PE=4 SV=1 - [A0A0D6J2J9_MYCSM]	8	7.19848	6.25228	7.23529
A0A0D6IUT9	Lipoprotein LprC OS=Mycobacterium smegmatis OX=1772 GN=ERS451418_04865 PE=4 SV=1 - [A0A0D6IUT9_MYCSM]	5	7.18714	5.64578	6.81389
A0A0D6J174	Magnesium transporter MgtE OS=Mycobacterium smegmatis OX=1772 GN=mgtE PE=3 SV=1 - [A0A0D6J174_MYCSM]	3	7.16812	5.99299	6.27964
A0QVQ6	Peptidase, M16 family protein OS=Mycobacterium smegmatis (strain ATCC 700084 / mc(2)155) OX=246196 GN=MSMEG_2657 PE=3 SV=1 - [A0QVQ6_MYCS2]	5	7.15799	5.92576	6.23343
A0A0D6IYX2	SAM-dependent methyltransferase OS=Mycobacterium smegmatis OX=1772 GN=ERS451418_05147 PE=4 SV=1 - [A0A0D6IYX2_MYCSM]	7	7.13905	5.60968	6.75899
L8FA57	TPR-repeat-containing protein OS=Mycobacterium smegmatis (strain MKD8) OX=1214915 GN=D806_3860 PE=4 SV=1 - [L8FA57_MYCSE]	6	7.12877	5.55737	6.88324
A0QTU1	Putative transcriptional regulatory protein OS=Mycobacterium smegmatis (strain ATCC 700084 / mc(2)155) OX=246196 GN=MSMEG_1963 PE=4 SV=1 - [A0QTU1_MYCS2]	7	7.10515	4.05717	5.5115
A0QZ40	Sec-independent protein translocase protein TatA OS=Mycobacterium smegmatis (strain ATCC 700084 / mc(2)155) OX=246196 GN=tatA PE=3 SV=1 - [TATA_MYCS2]	6	7.1043	8.34361	6.90889
A0A0D6J152	MCE-associated protein OS=Mycobacterium smegmatis OX=1772 GN=ERS451418_05710 PE=4 SV=1 - [A0A0D6J152_MYCSM]	6	7.08917	6.00851	6.70733
I7G5R4	Secreted protein OS=Mycobacterium smegmatis (strain ATCC 700084 / mc(2)155) OX=246196 GN=MSMEI_2065 PE=4 SV=1 - [I7G5R4_MYCS2]	3	7.08565	4.45679	6.44708
A0A0D6J257	Acyl-CoA dehydrogenase OS=Mycobacterium smegmatis OX=1772 GN=ERS451418_06312 PE=3 SV=1 - [A0A0D6J257_MYCSM]	8	7.06573	6.47558	7.35035
A0A0D6HD66	GMP synthase [glutamine-hydrolyzing] OS=Mycobacterium smegmatis OX=1772 GN=guaA_1 PE=3 SV=1 - [A0A0D6HD66_MYCSM]	9	7.0291	5.04766	6.01812
A0A0D6J2H5	Uncharacterized protein OS=Mycobacterium smegmatis OX=1772 GN=ERS451418_06544 PE=4 SV=1 - [A0A0D6J2H5_MYCSM]	4	7.02909	3.12475	4.08109
A0A0D6FS14	DNA replication and repair protein RecF OS=Mycobacterium smegmatis OX=1772 GN=recF PE=3 SV=1 - [A0A0D6FS14_MYCSM]	8	7.02267	4.20003	5.63004
I7GF84	Uncharacterized protein OS=Mycobacterium smegmatis (strain ATCC 700084 / mc(2)155) OX=246196 GN=MSMEI_5215 PE=4 SV=1 - [I7GF84_MYCS2]	6	7.01635	5.22472	5.65588
A0A0D6IZG9	Bifunctional purine biosynthesis protein PurH OS=Mycobacterium smegmatis OX=1772 GN=purH PE=3 SV=1 - [A0A0D6IZG9_MYCSM]	6	7.01303	5.42362	6.76812
A0R699	Nucleoside-diphosphate-sugar epimerase OS=Mycobacterium smegmatis (strain ATCC 700084 / mc(2)155) OX=246196 GN=MSMEG_6474 PE=4 SV=1 - [A0R699_MYCS2]	7	6.99399	6.37394	6.97034
A0R2U8	Fumarate hydratase class II OS=Mycobacterium smegmatis (strain ATCC 700084 / mc(2)155) OX=246196 GN=fumC PE=1 SV=1 - [A0R2U8_MYCS2]	5	6.99287	5.12808	5.87367
L8FHD7	Uncharacterized protein OS=Mycobacterium smegmatis (strain MKD8) OX=1214915 GN=D806_2494 PE=4 SV=1 - [L8FHD7_MYCSE]	9	6.89097	5.97786	6.28864
A0QTM1	UbiE/COQ5 methyltransferase OS=Mycobacterium smegmatis (strain ATCC 700084 / mc(2)155) OX=246196 GN=MSMEG_1893 PE=4 SV=1 - [A0QTM1_MYCS2]	5	6.88686	4.42376	5.96759
A0QUZ4	2-phospho-L-lactate guanylyltransferase OS=Mycobacterium smegmatis (strain ATCC 700084 / mc(2)155) OX=246196 GN=cofC PE=1 SV=1 - [COFC_MYCS2]	4	6.87037	4.51292	5.46009
A0R5C5	UDP-glucose 4-epimerase OS=Mycobacterium smegmatis (strain ATCC 700084 / mc(2)155) OX=246196 GN=MSMEG_6142 PE=1 SV=2 - [GALE_MYCS2]	6	6.84309	5.74728	6.28488
A0A0D6GLG8	Conserved membrane protein of uncharacterized function OS=Mycobacterium smegmatis OX=1772 GN=ERS451418_00776 PE=4 SV=1 - [A0A0D6GLG8_MYCSM]	5	6.83755	5.21137	5.72319
I7F7X8	Uncharacterized protein OS=Mycobacterium smegmatis (strain ATCC 700084 / mc(2)155) OX=246196 GN=MSMEI_1209 PE=4 SV=1 - [I7F7X8_MYCS2]	11	6.82417	4.57325	6.14867
I7GFT2	Phosphoribosylamine--glycine ligase OS=Mycobacterium smegmatis (strain ATCC 700084 / mc(2)155) OX=246196 GN=purD PE=3 SV=1 - [I7GFT2_MYCS2]	9	6.81571	5.60186	6.19034
A0A0D6IPI7	Fe3+-siderophores ABC transporter substrate-binding protein OS=Mycobacterium smegmatis OX=1772 GN=ERS451418_04417 PE=4 SV=1 - [A0A0D6IPI7_MYCSM]	7	6.78976	4.44213	5.01209
A0QTI1	Selenide, water dikinase OS=Mycobacterium smegmatis (strain ATCC 700084 / mc(2)155) OX=246196 GN=selD PE=3 SV=1 - [A0QTI1_MYCS2]	4	6.78697	4.48098	4.91935
I7GDC1	Serine/threonine-protein kinase pknD OS=Mycobacterium smegmatis (strain ATCC 700084 / mc(2)155) OX=246196 GN=pknE PE=4 SV=1 - [I7GDC1_MYCS2]	8	6.783	5.94417	6.6668
A0A0D6IDN7	Iron(III) ABC transporter, ATP-binding protein OS=Mycobacterium smegmatis OX=1772 GN=fbpC_2 PE=3 SV=1 - [A0A0D6IDN7_MYCSM]	5	6.77663	5.68374	6.77596
I7G083	D-isomer specific 2-hydroxyacid dehydrogenase NAD-binding protein OS=Mycobacterium smegmatis (strain ATCC 700084 / mc(2)155) OX=246196 GN=MSMEI_2469 PE=3 SV=1 - [I7G083_MYCS2]	5	6.76654	4.72896	5.64219
A0QV11	Alpha/beta hydrolase fold family protein OS=Mycobacterium smegmatis (strain ATCC 700084 / mc(2)155) OX=246196 GN=MSMEG_2409 PE=4 SV=1 - [A0QV11_MYCS2]	7	6.76181	4.88811	5.94628
A0QVP3	Putative hydrolase OS=Mycobacterium smegmatis (strain ATCC 700084 / mc(2)155) OX=246196 GN=MSMEG_2644 PE=4 SV=1 - [A0QVP3_MYCS2]	6	6.75955	5.31583	7.25799
L8FJH6	Phosphatidylserine decarboxylase proenzyme OS=Mycobacterium smegmatis (strain MKD8) OX=1214915 GN=psd PE=3 SV=1 - [L8FJH6_MYCSE]	7	6.75119	5.35551	6.34019
I7FG09	Putative ribose ABC transporter, periplasmic D-ribose-bindingprotein OS=Mycobacterium smegmatis (strain ATCC 700084 / mc(2)155) OX=246196 GN=MSMEI_1335 PE=4 SV=1 - [I7FG09_MYCS2]	5	6.72624	6.50892	7.21013
A0R083	Glutamine synthetase OS=Mycobacterium smegmatis (strain ATCC 700084 / mc(2)155) OX=246196 GN=glnA PE=1 SV=1 - [GLN1A_MYCS2]	8	6.72483	5.63432	7.00826
A0A0D6J1L5	Cutinase OS=Mycobacterium smegmatis OX=1772 GN=ERS451418_06213 PE=4 SV=1 - [A0A0D6J1L5_MYCSM]	3	6.72227	5.17566	6.37136
L8FIK7	Uncharacterized protein OS=Mycobacterium smegmatis (strain MKD8) OX=1214915 GN=D806_0823 PE=4 SV=1 - [L8FIK7_MYCSE]	8	6.71431	5.42657	6.41868
L8F9V9	Pyridoxamine 5-phosphate oxidase OS=Mycobacterium smegmatis (strain MKD8) OX=1214915 GN=D806_3973 PE=4 SV=1 - [L8F9V9_MYCSE]	4	6.71317	4.81866	5.0078
L8FHW8	Uncharacterized protein OS=Mycobacterium smegmatis (strain MKD8) OX=1214915 GN=D806_1105 PE=4 SV=1 - [L8FHW8_MYCSE]	5	6.70139	4.23036	5.73266
A0A0D6J3F4	ABC transporter OS=Mycobacterium smegmatis OX=1772 GN=ERS451418_06542 PE=4 SV=1 - [A0A0D6J3F4_MYCSM]	7	6.7009	4.69841	5.8057
A0A0D6I5N8	Putative gluconeogenesis factor OS=Mycobacterium smegmatis OX=1772 GN=ERS451418_03074 PE=3 SV=1 - [A0A0D6I5N8_MYCSM]	6	6.69158	5.22478	5.88007
A0QV21	Formamidopyrimidine-DNA glycosylase OS=Mycobacterium smegmatis (strain ATCC 700084 / mc(2)155) OX=246196 GN=fpg PE=3 SV=1 - [FPG_MYCS2]	4	6.67788	4.35811	5.99278
A0QVB9	Elongation factor Ts OS=Mycobacterium smegmatis (strain ATCC 700084 / mc(2)155) OX=246196 GN=tsf PE=1 SV=1 - [EFTS_MYCS2]	4	6.65419	4.48658	5.68877
A0QZM6	Monoxygenase OS=Mycobacterium smegmatis (strain ATCC 700084 / mc(2)155) OX=246196 GN=MSMEG_4082 PE=4 SV=1 - [A0QZM6_MYCS2]	9	6.65251	5.59341	7.63265
L8FI44	Cyclopropane mycolic acid synthase 1 OS=Mycobacterium smegmatis (strain MKD8) OX=1214915 GN=D806_1404 PE=4 SV=1 - [L8FI44_MYCSE]	6	6.65066	5.22016	7.16912
A0R4D0	Uncharacterized protein MSMEG_5790/MSMEI_5637 OS=Mycobacterium smegmatis (strain ATCC 700084 / mc(2)155) OX=246196 GN=MSMEG_5790 PE=1 SV=1 - [Y5790_MYCS2]	4	6.61704	5.33242	5.64565
A0A0D6HWQ0	Acyl-CoA thioesterase OS=Mycobacterium smegmatis OX=1772 GN=tesB_1 PE=4 SV=1 - [A0A0D6HWQ0_MYCSM]	5	6.60383	3.71237	5.06296
A0A0D6GQG0	Pyrroline-5-carboxylate reductase OS=Mycobacterium smegmatis OX=1772 GN=proC PE=3 SV=1 - [A0A0D6GQG0_MYCSM]	4	6.55589	5.82352	6.93906
A0QRV7	DEAD/DEAH box helicase OS=Mycobacterium smegmatis (strain ATCC 700084 / mc(2)155) OX=246196 GN=MSMEG_1254 PE=4 SV=1 - [A0QRV7_MYCS2]	6	6.55192	3.61976	5.67092
A0QP17	Uncharacterized protein OS=Mycobacterium smegmatis (strain ATCC 700084 / mc(2)155) OX=246196 GN=MSMEG_0240 PE=4 SV=1 - [A0QP17_MYCS2]	6	6.5467	5.39287	7.13735
I7G2M2	Epoxide hydrolase OS=Mycobacterium smegmatis (strain ATCC 700084 / mc(2)155) OX=246196 GN=MSMEI_0178 PE=4 SV=1 - [I7G2M2_MYCS2]	5	6.53984	4.63686	5.6215
A0R7F9	30S ribosomal protein S6 OS=Mycobacterium smegmatis (strain ATCC 700084 / mc(2)155) OX=246196 GN=rpsF PE=1 SV=1 - [RS6_MYCS2]	3	6.52476	5.1178	5.61131
A0QWV7	Nucleotide-binding protein MSMEG_3079/MSMEI_3001 OS=Mycobacterium smegmatis (strain ATCC 700084 / mc(2)155) OX=246196 GN=MSMEG_3079 PE=3 SV=1 - [Y3079_MYCS2]	6	6.51215	4.84601	5.33188
L8F8P6	HesB family protein OS=Mycobacterium smegmatis (strain MKD8) OX=1214915 GN=hscB PE=3 SV=1 - [L8F8P6_MYCSE]	4	6.50796	4.226	5.43985
A0R099	SURF1-like protein OS=Mycobacterium smegmatis (strain ATCC 700084 / mc(2)155) OX=246196 GN=MSMEG_4311 PE=3 SV=1 - [A0R099_MYCS2]	7	6.50587	6.05047	6.75386
I7GDH6	Uncharacterized protein OS=Mycobacterium smegmatis (strain ATCC 700084 / mc(2)155) OX=246196 GN=MSMEI_4957 PE=4 SV=1 - [I7GDH6_MYCS2]	4	6.50569	5.29027	5.7416
A0A0D6IZ10	Conserved exported protein of uncharacterized function OS=Mycobacterium smegmatis OX=1772 GN=ERS451418_05279 PE=4 SV=1 - [A0A0D6IZ10_MYCSM]	4	6.50463	4.88536	5.53817
I7FHG9	LppP OS=Mycobacterium smegmatis (strain ATCC 700084 / mc(2)155) OX=246196 GN=lppP PE=4 SV=1 - [I7FHG9_MYCS2]	3	6.50414	5.5596	5.78057
A0A0D6FTK1	Pyridoxamine 5'-phosphate oxidase-related FMN-binding protein OS=Mycobacterium smegmatis OX=1772 GN=ERS451418_00047 PE=4 SV=1 - [A0A0D6FTK1_MYCSM]	3	6.49486	2.41437	2.08373
A0A0D6IBW4	Pyridoxal-dependent decarboxylase OS=Mycobacterium smegmatis OX=1772 GN=ddc PE=3 SV=1 - [A0A0D6IBW4_MYCSM]	5	6.4669	3.0866	4.39698
A0A0D6HS55	TetR family transcriptional regulator OS=Mycobacterium smegmatis OX=1772 GN=fabR_2 PE=4 SV=1 - [A0A0D6HS55_MYCSM]	5	6.44815	4.62323	5.37356
A0A0D6FSC5	Ferric enterobactin ABC transporter, ATP-binding protein FepC OS=Mycobacterium smegmatis OX=1772 GN=yusV_1 PE=4 SV=1 - [A0A0D6FSC5_MYCSM]	7	6.34898	4.71054	5.84314
L8F169	N-acetylmuramoyl-L-alanine amidase OS=Mycobacterium smegmatis (strain MKD8) OX=1214915 GN=cwlM PE=4 SV=1 - [L8F169_MYCSE]	7	6.34663	5.48612	7.11147
I7FNL9	Uncharacterized protein OS=Mycobacterium smegmatis (strain ATCC 700084 / mc(2)155) OX=246196 GN=MSMEI_3845 PE=4 SV=1 - [I7FNL9_MYCS2]	4	6.32157	4.60942	5.15991
A0R5M2	ATPase associated with various cellular activities, AAA-5 OS=Mycobacterium smegmatis (strain ATCC 700084 / mc(2)155) OX=246196 GN=MSMEG_6241 PE=4 SV=1 - [A0R5M2_MYCS2]	6	6.29833	4.09821	7.50206
L8FAH7	Secreted protein OS=Mycobacterium smegmatis (strain MKD8) OX=1214915 GN=D806_5086 PE=4 SV=1 - [L8FAH7_MYCSE]	5	6.27355	5.52202	5.8899
L8FG23	Propionyl-CoA carboxylase OS=Mycobacterium smegmatis (strain MKD8) OX=1214915 GN=pccB2 PE=4 SV=1 - [L8FG23_MYCSE]	7	6.2577	4.92898	5.78106
A0R3D6	Putative ligase MSMEG_5435/MSMEI_5285 OS=Mycobacterium smegmatis (strain ATCC 700084 / mc(2)155) OX=246196 GN=MSMEG_5435 PE=1 SV=1 - [Y5435_MYCS2]	6	6.23673	4.83784	6.56291
A0A0D6IZB7	Putative nucleoside-diphosphate sugar epimerase OS=Mycobacterium smegmatis OX=1772 GN=qorB PE=4 SV=1 - [A0A0D6IZB7_MYCSM]	4	6.22359	5.21766	5.91846
P42829	Enoyl-[acyl-carrier-protein] reductase [NADH] OS=Mycobacterium smegmatis (strain ATCC 700084 / mc(2)155) OX=246196 GN=inhA PE=1 SV=1 - [INHA_MYCS2]	5	6.22126	4.72066	5.70662
I7GAV1	Sugar ABC transporter, ATP-binding protein OS=Mycobacterium smegmatis (strain ATCC 700084 / mc(2)155) OX=246196 GN=MSMEI_3186 PE=3 SV=1 - [I7GAV1_MYCS2]	6	6.17854	6.44354	7.20835
A0R6L2	ATP-dependent helicase HrpA OS=Mycobacterium smegmatis (strain ATCC 700084 / mc(2)155) OX=246196 GN=hrpA PE=4 SV=1 - [A0R6L2_MYCS2]	6	6.17289	4.89799	5.55926
L8FFI6	Fumarylacetoacetate hydrolase OS=Mycobacterium smegmatis (strain MKD8) OX=1214915 GN=fahA3 PE=4 SV=1 - [L8FFI6_MYCSE]	4	6.1639	4.09545	4.69272
A0A0D6IWV9	O-methyltransferase family protein OS=Mycobacterium smegmatis OX=1772 GN=ERS451418_04931 PE=4 SV=1 - [A0A0D6IWV9_MYCSM]	3	6.12987	4.39168	4.89907
A0A0D6I0D2	NADPH-dependent FMN reductase OS=Mycobacterium smegmatis OX=1772 GN=ssuE PE=4 SV=1 - [A0A0D6I0D2_MYCSM]	4	6.11189	2.59082	4.91546
Q3L888	Extra cytoplasmic sigma factor OS=Mycobacterium smegmatis (strain ATCC 700084 / mc(2)155) OX=246196 GN=ecf PE=3 SV=1 - [Q3L888_MYCS2]	6	6.09419	4.63143	5.8102
I7G8T9	Uncharacterized protein OS=Mycobacterium smegmatis (strain ATCC 700084 / mc(2)155) OX=246196 GN=MSMEI_3147 PE=4 SV=1 - [I7G8T9_MYCS2]	3	6.08322	6.02089	6.21156
A0A0D6HZN0	Proline--tRNA ligase OS=Mycobacterium smegmatis OX=1772 GN=proS PE=3 SV=1 - [A0A0D6HZN0_MYCSM]	8	6.05901	5.12392	6.09886
A0QYJ9	Nuclear transport factor 2 (NTF2) domain family protein OS=Mycobacterium smegmatis (strain ATCC 700084 / mc(2)155) OX=246196 GN=MSMEG_3684 PE=4 SV=1 - [A0QYJ9_MYCS2]	5	6.04183	4.20768	4.77679
A0A0D6IVB2	SuA5/YciO/YrdC/YwlC OS=Mycobacterium smegmatis OX=1772 GN=rimN PE=3 SV=1 - [A0A0D6IVB2_MYCSM]	4	6.03007	4.68008	5.63163
A0R5R0	Recombination protein RecR OS=Mycobacterium smegmatis (strain ATCC 700084 / mc(2)155) OX=246196 GN=recR PE=3 SV=1 - [RECR_MYCS2]	5	6.01464	3.047	4.02252
A0A0D6IXD3	2,4-dienoyl-CoA reductase NADPH OS=Mycobacterium smegmatis OX=1772 GN=fadH PE=4 SV=1 - [A0A0D6IXD3_MYCSM]	6	6.00364	4.63594	5.69051
I7G970	Short-chain dehydrogenase/reductase SDR OS=Mycobacterium smegmatis (strain ATCC 700084 / mc(2)155) OX=246196 GN=MSMEI_5743 PE=3 SV=1 - [I7G970_MYCS2]	5	6.00141	4.93269	5.65559
A0A0D6HS49	Protein NrdI OS=Mycobacterium smegmatis OX=1772 GN=nrdI PE=3 SV=1 - [A0A0D6HS49_MYCSM]	5	5.97139	4.30221	5.63134
A0A0D6IXJ6	Two component LuxR family transcriptional regulator OS=Mycobacterium smegmatis OX=1772 GN=devR_5 PE=4 SV=1 - [A0A0D6IXJ6_MYCSM]	5	5.96955	5.24059	5.04292
A0A0D6IBP1	Thiol peroxidase OS=Mycobacterium smegmatis OX=1772 GN=tpx PE=3 SV=1 - [A0A0D6IBP1_MYCSM]	4	5.96206	4.65269	5.47355
I7GA71	Uncharacterized protein OS=Mycobacterium smegmatis (strain ATCC 700084 / mc(2)155) OX=246196 GN=MSMEI_6005 PE=4 SV=1 - [I7GA71_MYCS2]	5	5.95198	2.67081	3.59712
A0QY16	Uncharacterized protein OS=Mycobacterium smegmatis (strain ATCC 700084 / mc(2)155) OX=246196 GN=MSMEG_3500 PE=3 SV=1 - [A0QY16_MYCS2]	6	5.95145	3.59834	4.56115
A0R4N4	Virulence factor Mce family protein OS=Mycobacterium smegmatis (strain ATCC 700084 / mc(2)155) OX=246196 GN=MSMEG_5896 PE=4 SV=1 - [A0R4N4_MYCS2]	5	5.93461	4.33942	5.59458
A0A0D6IBD7	MmpS5 protein OS=Mycobacterium smegmatis OX=1772 GN=ERS451418_03469 PE=4 SV=1 - [A0A0D6IBD7_MYCSM]	6	5.92064	5.39065	5.08036
A0A0D6IFX3	Protein of uncharacterized function (DUF1006) OS=Mycobacterium smegmatis OX=1772 GN=ERS451418_03773 PE=4 SV=1 - [A0A0D6IFX3_MYCSM]	5	5.91651	3.56825	4.28607
A0QQI1	Antibiotic transporter OS=Mycobacterium smegmatis (strain ATCC 700084 / mc(2)155) OX=246196 GN=MSMEG_0763 PE=4 SV=1 - [A0QQI1_MYCS2]	6	5.9061	5.07179	6.179
A0A0D6GCE2	Uncharacterized ACR, YkgG family COG1556 OS=Mycobacterium smegmatis OX=1772 GN=ERS451418_00567 PE=4 SV=1 - [A0A0D6GCE2_MYCSM]	6	5.89136	4.49613	5.66081
L8FGV6	L-arabinose transport ATP-binding protein AraG OS=Mycobacterium smegmatis (strain MKD8) OX=1214915 GN=araG PE=4 SV=1 - [L8FGV6_MYCSE]	8	5.88845	4.92898	6.54098
L8F654	Uncharacterized protein OS=Mycobacterium smegmatis (strain MKD8) OX=1214915 GN=D806_5279 PE=4 SV=1 - [L8F654_MYCSE]	5	5.87858	4.84902	4.8594
A0A0D6J1I2	TetR family transcriptional regulator OS=Mycobacterium smegmatis OX=1772 GN=kstR_2 PE=4 SV=1 - [A0A0D6J1I2_MYCSM]	6	5.87562	4.54864	5.24414
A0A0D6IZY2	Uncharacterized protein OS=Mycobacterium smegmatis OX=1772 GN=ERS451418_05481 PE=4 SV=1 - [A0A0D6IZY2_MYCSM]	5	5.87198	5.50724	5.2318
L8FLY6	3-hydroxyacyl-CoA dehydrogenase FadB2x OS=Mycobacterium smegmatis (strain MKD8) OX=1214915 GN=D806_0230 PE=4 SV=1 - [L8FLY6_MYCSE]	5	5.86792	5.17567	6.07098
I7FCS7	O-acetylhomoserine/O-acetylserine sulfhydrylase OS=Mycobacterium smegmatis (strain ATCC 700084 / mc(2)155) OX=246196 GN=MSMEI_0232 PE=3 SV=1 - [I7FCS7_MYCS2]	6	5.83504	4.49848	6.0069
L8FFE9	Oxidoreductase OS=Mycobacterium smegmatis (strain MKD8) OX=1214915 GN=D806_2070 PE=4 SV=1 - [L8FFE9_MYCSE]	5	5.82803	2.4678	2.62156
A0QWV9	Putative sporulation transcription regulator WhiA OS=Mycobacterium smegmatis (strain ATCC 700084 / mc(2)155) OX=246196 GN=whiA PE=1 SV=2 - [WHIA_MYCS2]	6	5.80387	4.16262	4.99986
I7GAW1	O-methyltransferase-like protein OS=Mycobacterium smegmatis (strain ATCC 700084 / mc(2)155) OX=246196 GN=MSMEI_6301 PE=4 SV=1 - [I7GAW1_MYCS2]	7	5.79306	5.005	5.33602
I7G4I8	TetR family transcriptional regulator OS=Mycobacterium smegmatis (strain ATCC 700084 / mc(2)155) OX=246196 GN=MSMEI_0959 PE=4 SV=1 - [I7G4I8_MYCS2]	5	5.79005	4.4431	6.53993
A0A0D6G001	UvrA-like ABC transporter OS=Mycobacterium smegmatis OX=1772 GN=uvrA_1 PE=4 SV=1 - [A0A0D6G001_MYCSM]	6	5.77906	4.91251	5.43266
A0A0D6HD41	Glutamate decarboxylase OS=Mycobacterium smegmatis OX=1772 GN=gadB PE=3 SV=1 - [A0A0D6HD41_MYCSM]	4	5.77792	4.97682	5.51514
A0A0D6IFA9	Adenylate/guanylate cyclase OS=Mycobacterium smegmatis OX=1772 GN=ERS451418_03749 PE=4 SV=1 - [A0A0D6IFA9_MYCSM]	4	5.76205	3.89265	4.79324
L8FIY7	Putative aspartate aminotransferase OS=Mycobacterium smegmatis (strain MKD8) OX=1214915 GN=D806_0781 PE=4 SV=1 - [L8FIY7_MYCSE]	6	5.75081	3.51898	4.25148
A0A0D6FST9	Anthranilate synthase component II trpG OS=Mycobacterium smegmatis OX=1772 GN=trpG PE=4 SV=1 - [A0A0D6FST9_MYCSM]	5	5.73188	3.53711	4.56998
L8F3Q4	Serine/threonine-protein kinase PknA OS=Mycobacterium smegmatis (strain MKD8) OX=1214915 GN=D806_6293 PE=4 SV=1 - [L8F3Q4_MYCSE]	4	5.71787	4.11916	4.45673
A0A0D6J092	Thiredoxin OS=Mycobacterium smegmatis OX=1772 GN=trxA_1 PE=4 SV=1 - [A0A0D6J092_MYCSM]	3	5.70413	4.52338	5.34942
A0A0D6I7W8	Membrane protein OS=Mycobacterium smegmatis OX=1772 GN=ERS451418_03146 PE=4 SV=1 - [A0A0D6I7W8_MYCSM]	3	5.69903	4.60572	5.1135
I7FJM2	Uncharacterized protein OS=Mycobacterium smegmatis (strain ATCC 700084 / mc(2)155) OX=246196 GN=MSMEI_5086 PE=4 SV=1 - [I7FJM2_MYCS2]	5	5.69624	4.91056	5.21088
A0QR42	Aminotransferase, class V superfamily protein OS=Mycobacterium smegmatis (strain ATCC 700084 / mc(2)155) OX=246196 GN=MSMEG_0978 PE=4 SV=1 - [A0QR42_MYCS2]	5	5.69126	3.74689	4.8439
L8F8N5	Lipoprotein LppM OS=Mycobacterium smegmatis (strain MKD8) OX=1214915 GN=lppM PE=4 SV=1 - [L8F8N5_MYCSE]	5	5.69054	4.51089	4.35733
L8FA46	Pseudouridine synthase OS=Mycobacterium smegmatis (strain MKD8) OX=1214915 GN=rluB PE=3 SV=1 - [L8FA46_MYCSE]	4	5.69027	4.33204	4.84809
A0A0D6IY40	Medium chain fatty-acid-CoA ligase FadD14 OS=Mycobacterium smegmatis OX=1772 GN=fadD14_1 PE=4 SV=1 - [A0A0D6IY40_MYCSM]	5	5.68284	3.42761	4.35455
A0R090	Acyl-CoA synthase OS=Mycobacterium smegmatis (strain ATCC 700084 / mc(2)155) OX=246196 GN=MSMEG_4301 PE=4 SV=1 - [A0R090_MYCS2]	7	5.66931	5.09202	5.95339
L8FE83	Ribonuclease III OS=Mycobacterium smegmatis (strain MKD8) OX=1214915 GN=D806_2830 PE=4 SV=1 - [L8FE83_MYCSE]	3	5.66504	3.51865	4.56958
L8F4G9	Transmembrane protein OS=Mycobacterium smegmatis (strain MKD8) OX=1214915 GN=D806_6244 PE=4 SV=1 - [L8F4G9_MYCSE]	5	5.64801	4.58046	5.11953
L8FF03	Ribonuclease HII OS=Mycobacterium smegmatis (strain MKD8) OX=1214915 GN=rnhB PE=3 SV=1 - [L8FF03_MYCSE]	3	5.62416	3.80519	5.4806
L8FE69	4-aminobutyrate transaminase OS=Mycobacterium smegmatis (strain MKD8) OX=1214915 GN=gabT1 PE=3 SV=1 - [L8FE69_MYCSE]	6	5.61601	4.78384	6.62347
A0QQK7	Thiamine-phosphate synthase OS=Mycobacterium smegmatis (strain ATCC 700084 / mc(2)155) OX=246196 GN=thiE PE=3 SV=1 - [THIE_MYCS2]	2	5.61383	4.04138	4.78748
A0A0D6IJ54	Amidohydrolase OS=Mycobacterium smegmatis OX=1772 GN=ERS451418_04006 PE=4 SV=1 - [A0A0D6IJ54_MYCSM]	4	5.58992	3.46044	4.92206
A0QZ46	Proteasome subunit alpha OS=Mycobacterium smegmatis (strain ATCC 700084 / mc(2)155) OX=246196 GN=prcA PE=1 SV=1 - [PSA_MYCS2]	5	5.58608	4.23439	4.827
A0QWQ4	Alanine--tRNA ligase OS=Mycobacterium smegmatis (strain ATCC 700084 / mc(2)155) OX=246196 GN=alaS PE=1 SV=1 - [SYA_MYCS2]	5	5.57415	4.70541	5.13491
L8F664	DNA-3-methyladenine glycosylase I OS=Mycobacterium smegmatis (strain MKD8) OX=1214915 GN=tag PE=4 SV=1 - [L8F664_MYCSE]	4	5.57236	2.65604	3.49419
I7G2I2	Short-chain dehydrogenase/reductase SDR OS=Mycobacterium smegmatis (strain ATCC 700084 / mc(2)155) OX=246196 GN=MSMEI_0117 PE=4 SV=1 - [I7G2I2_MYCS2]	3	5.56526	3.98928	5.38408
I7F4F0	FHA domain containing protein OS=Mycobacterium smegmatis (strain ATCC 700084 / mc(2)155) OX=246196 GN=MSMEI_0037 PE=4 SV=1 - [I7F4F0_MYCS2]	9	5.56284	4.90095	5.33713
A0QSD3	50S ribosomal protein L23 OS=Mycobacterium smegmatis (strain ATCC 700084 / mc(2)155) OX=246196 GN=rplW PE=1 SV=1 - [RL23_MYCS2]	3	5.55742	4.82101	6.00934
Q9RMN9	Fatty-acid O-methyltransferase OS=Mycobacterium smegmatis (strain ATCC 700084 / mc(2)155) OX=246196 GN=mtf2 PE=3 SV=1 - [MTF2_MYCS2]	5	5.54149	3.47884	4.10034
A0QXA9	Integral membrane protein OS=Mycobacterium smegmatis (strain ATCC 700084 / mc(2)155) OX=246196 GN=MSMEG_3234 PE=4 SV=1 - [A0QXA9_MYCS2]	2	5.53733	4.89241	5.10443
A0R466	Acetyl-CoA acetyltransferase OS=Mycobacterium smegmatis (strain ATCC 700084 / mc(2)155) OX=246196 GN=MSMEG_5721 PE=3 SV=1 - [A0R466_MYCS2]	5	5.52564	3.73714	4.84261
L8FJB4	RNA polymerase sigma-F factor OS=Mycobacterium smegmatis (strain MKD8) OX=1214915 GN=sigF PE=3 SV=1 - [L8FJB4_MYCSE]	3	5.51468	3.06221	3.5269
A0A0D6IYP1	NAD-dependent aldehyde dehydrogenase OS=Mycobacterium smegmatis OX=1772 GN=gabD_7 PE=3 SV=1 - [A0A0D6IYP1_MYCSM]	6	5.51459	4.53341	4.80641
A0QX93	Anthranilate synthase component 1 OS=Mycobacterium smegmatis (strain ATCC 700084 / mc(2)155) OX=246196 GN=trpE PE=1 SV=1 - [TRPE_MYCS2]	5	5.50249	4.41682	4.90239
I7F5J3	RmlB OS=Mycobacterium smegmatis (strain ATCC 700084 / mc(2)155) OX=246196 GN=rmlB PE=4 SV=1 - [I7F5J3_MYCS2]	5	5.48806	4.79596	5.78111
A0QWD4	Hydrolase, putative OS=Mycobacterium smegmatis (strain ATCC 700084 / mc(2)155) OX=246196 GN=MSMEG_2902 PE=4 SV=1 - [A0QWD4_MYCS2]	4	5.48198	3.34532	4.87024
A0R3C5	Transcription-repair-coupling factor OS=Mycobacterium smegmatis (strain ATCC 700084 / mc(2)155) OX=246196 GN=mfd PE=3 SV=1 - [A0R3C5_MYCS2]	7	5.45988	4.90128	5.80896
A0QWX4	Phosphoenolpyruvate carboxylase OS=Mycobacterium smegmatis (strain ATCC 700084 / mc(2)155) OX=246196 GN=ppc PE=1 SV=1 - [CAPP_MYCS2]	7	5.41409	4.93359	6.1241
A0A0D6I693	FeS assembly ATPase SufC OS=Mycobacterium smegmatis OX=1772 GN=yurY PE=4 SV=1 - [A0A0D6I693_MYCSM]	3	5.41268	3.96258	4.79533
L8FA47	Exodeoxyribonuclease V beta subunit OS=Mycobacterium smegmatis (strain MKD8) OX=1214915 GN=D806_4022 PE=4 SV=1 - [L8FA47_MYCSE]	4	5.389	3.57564	4.53621
A0QRA0	Phosphoserine phosphatase OS=Mycobacterium smegmatis (strain ATCC 700084 / mc(2)155) OX=246196 GN=serB PE=4 SV=1 - [A0QRA0_MYCS2]	4	5.38839	4.4871	4.75561
L0ITV1	50S ribosomal protein L7/L12 OS=Mycobacterium sp. JS623 OX=212767 GN=rplL PE=3 SV=1 - [L0ITV1_9MYCO]	4	5.37391	4.01459	4.36426
A0R102	30S ribosomal protein S20 OS=Mycobacterium smegmatis (strain ATCC 700084 / mc(2)155) OX=246196 GN=rpsT PE=1 SV=1 - [RS20_MYCS2]	5	5.36687	4.46264	7.47172
L8F8V3	Porin OS=Mycobacterium smegmatis (strain MKD8) OX=1214915 GN=D806_5544 PE=4 SV=1 - [L8F8V3_MYCSE]	2	5.36073	4.31899	6.52289
A0A0D6IK80	UDP-N-acetylmuramoyl-tripeptide--D-alanyl-D-alanine ligase OS=Mycobacterium smegmatis OX=1772 GN=murF PE=3 SV=1 - [A0A0D6IK80_MYCSM]	5	5.35622	3.82331	4.48804
A0QQ49	Uncharacterized protein OS=Mycobacterium smegmatis (strain ATCC 700084 / mc(2)155) OX=246196 GN=MSMEG_0625 PE=4 SV=1 - [A0QQ49_MYCS2]	5	5.34913	4.13374	5.08969
A0A0D6GRQ3	Lipoprotein lprQ OS=Mycobacterium smegmatis OX=1772 GN=ERS451418_00936 PE=4 SV=1 - [A0A0D6GRQ3_MYCSM]	4	5.34605	6.08503	6.53299
A0A0D6IZG7	Polyketide cyclase / dehydrase and lipid transport OS=Mycobacterium smegmatis OX=1772 GN=ERS451418_05467 PE=4 SV=1 - [A0A0D6IZG7_MYCSM]	5	5.33927	3.92777	4.62773
A0R675	Uncharacterized protein OS=Mycobacterium smegmatis (strain ATCC 700084 / mc(2)155) OX=246196 GN=MSMEG_6450 PE=4 SV=1 - [A0R675_MYCS2]	6	5.33909	4.45345	4.66989
A0A0D6J1J8	ABC transporter ATP-binding protein OS=Mycobacterium smegmatis OX=1772 GN=yusV_2 PE=4 SV=1 - [A0A0D6J1J8_MYCSM]	3	5.33668	3.92131	5.05923
A0A0D6GQM5	Uncharacterized protein OS=Mycobacterium smegmatis OX=1772 GN=ERS451418_00901 PE=4 SV=1 - [A0A0D6GQM5_MYCSM]	5	5.33507	4.3263	5.14967
L8FIN1	Uncharacterized protein OS=Mycobacterium smegmatis (strain MKD8) OX=1214915 GN=D806_0858 PE=4 SV=1 - [L8FIN1_MYCSE]	7	5.32161	4.45886	4.9785
A0QZ32	Short chain dehydrogenase OS=Mycobacterium smegmatis (strain ATCC 700084 / mc(2)155) OX=246196 GN=MSMEG_3879 PE=4 SV=1 - [A0QZ32_MYCS2]	6	5.31975	3.98384	4.59988
A0QZJ2	GAF domain protein OS=Mycobacterium smegmatis (strain ATCC 700084 / mc(2)155) OX=246196 GN=MSMEG_4044 PE=4 SV=1 - [A0QZJ2_MYCS2]	7	5.31226	4.19238	5.59539
A0A0D6ICD2	Pyridoxal-5'-phosphate-dependent enzyme, beta subunit OS=Mycobacterium smegmatis OX=1772 GN=tdcB PE=4 SV=1 - [A0A0D6ICD2_MYCSM]	6	5.29853	3.29102	4.26863
L8FL33	Uncharacterized protein OS=Mycobacterium smegmatis (strain MKD8) OX=1214915 GN=D806_0276 PE=4 SV=1 - [L8FL33_MYCSE]	2	5.28117	3.29171	4.36829
A0QS36	Metallo-beta-lactamase family protein OS=Mycobacterium smegmatis (strain ATCC 700084 / mc(2)155) OX=246196 GN=MSMEG_1334 PE=4 SV=1 - [A0QS36_MYCS2]	4	5.26861	2.5141	3.8043
A0QX87	Imidazole glycerol phosphate synthase subunit HisF OS=Mycobacterium smegmatis (strain ATCC 700084 / mc(2)155) OX=246196 GN=hisF PE=3 SV=1 - [HIS6_MYCS2]	7	5.25602	3.46633	4.57408
A0R753	Integral membrane protein OS=Mycobacterium smegmatis (strain ATCC 700084 / mc(2)155) OX=246196 GN=MSMEG_6783 PE=4 SV=1 - [A0R753_MYCS2]	3	5.24572	3.26478	4.27801
I7FNJ3	LppK OS=Mycobacterium smegmatis (strain ATCC 700084 / mc(2)155) OX=246196 GN=MSMEI_3815 PE=4 SV=1 - [I7FNJ3_MYCS2]	4	5.22738	4.91746	5.08108
A0QVD9	Uridylate kinase OS=Mycobacterium smegmatis (strain ATCC 700084 / mc(2)155) OX=246196 GN=pyrH PE=1 SV=1 - [PYRH_MYCS2]	5	5.22466	4.62584	5.35602
L8FKC2	Acyl-CoA dehydrogenase OS=Mycobacterium smegmatis (strain MKD8) OX=1214915 GN=D806_0114 PE=3 SV=1 - [L8FKC2_MYCSE]	8	5.22182	4.72457	5.45622
A0R3Y2	Calcium-transporting ATPase CtpE OS=Mycobacterium smegmatis (strain ATCC 700084 / mc(2)155) OX=246196 GN=ctpE PE=1 SV=1 - [CTPE_MYCS2]	6	5.21133	4.96192	5.67203
A0A0D6H0D7	Uncharacterized protein OS=Mycobacterium smegmatis OX=1772 GN=ERS451418_01195 PE=4 SV=1 - [A0A0D6H0D7_MYCSM]	3	5.17957	4.04385	4.1201
A0A0D6H7E0	(3R)-hydroxyacyl-ACP dehydratase subunit HadB OS=Mycobacterium smegmatis OX=1772 GN=ERS451418_01400 PE=4 SV=1 - [A0A0D6H7E0_MYCSM]	3	5.17932	3.6176	4.32197
A0R746	Transcriptional regulator, LysR family protein OS=Mycobacterium smegmatis (strain ATCC 700084 / mc(2)155) OX=246196 GN=MSMEG_6776 PE=4 SV=1 - [A0R746_MYCS2]	6	5.17423	3.49293	4.21088
A0QZN0	Nitrilotriacetate monooxygenase component A OS=Mycobacterium smegmatis (strain ATCC 700084 / mc(2)155) OX=246196 GN=ssuD PE=4 SV=1 - [A0QZN0_MYCS2]	6	5.17055	3.23626	5.332
A0A0D6IL14	Lipoyl synthase OS=Mycobacterium smegmatis OX=1772 GN=lipA PE=3 SV=1 - [A0A0D6IL14_MYCSM]	7	5.1581	3.94184	4.69592
A0A0D6J1M3	Hydrolase (Beta-lactamase-like) OS=Mycobacterium smegmatis OX=1772 GN=baeB_3 PE=4 SV=1 - [A0A0D6J1M3_MYCSM]	4	5.14345	3.26716	4.72088
A0A0D6IDZ7	Bacterioferritin OS=Mycobacterium smegmatis OX=1772 GN=bfr PE=3 SV=1 - [A0A0D6IDZ7_MYCSM]	4	5.13698	4.05453	4.37734
A0A0D6J2Z5	Transmembrane ATP-binding protein ABC transporter OS=Mycobacterium smegmatis OX=1772 GN=irtB PE=4 SV=1 - [A0A0D6J2Z5_MYCSM]	7	5.13245	4.31326	6.06595
A0QX91	ABC-type molybdenum transport system, ATPase component/photorepair protein PhrA OS=Mycobacterium smegmatis (strain ATCC 700084 / mc(2)155) OX=246196 GN=MSMEG_3215 PE=4 SV=1 - [A0QX91_MYCS2]	3	5.12503	3.70105	4.65476
A0A0D6IUN3	Luciferase family protein OS=Mycobacterium smegmatis OX=1772 GN=limB_5 PE=4 SV=1 - [A0A0D6IUN3_MYCSM]	4	5.10136	2.50963	2.36142
A0QU80	Uncharacterized protein OS=Mycobacterium smegmatis (strain ATCC 700084 / mc(2)155) OX=246196 GN=MSMEG_2110 PE=4 SV=1 - [A0QU80_MYCS2]	5	5.07983	4.56662	5.10447
A0A0D6HLW0	Cell division protein FtsX OS=Mycobacterium smegmatis OX=1772 GN=ftsX PE=3 SV=1 - [A0A0D6HLW0_MYCSM]	3	5.07837	4.22297	4.97248
A0QSJ6	ABC transporter, ATP-binding protein OS=Mycobacterium smegmatis (strain ATCC 700084 / mc(2)155) OX=246196 GN=MSMEG_1502 PE=4 SV=1 - [A0QSJ6_MYCS2]	6	5.06874	5.20005	4.54921
A0A0D6IYI4	DinB family protein OS=Mycobacterium smegmatis OX=1772 GN=ERS451418_05184 PE=4 SV=1 - [A0A0D6IYI4_MYCSM]	3	5.04966	4.01638	4.94732
A0A0D6FVA6	Phosphotyrosine protein phosphatase PtpB OS=Mycobacterium smegmatis OX=1772 GN=ptbB PE=4 SV=1 - [A0A0D6FVA6_MYCSM]	6	5.04591	3.54537	4.6962
A0QRV8	DNA helicase OS=Mycobacterium smegmatis (strain ATCC 700084 / mc(2)155) OX=246196 GN=MSMEG_1255 PE=4 SV=1 - [A0QRV8_MYCS2]	10	5.04236	4.16098	5.22022
L8F2J2	ABC transporter permease protein GlnQ OS=Mycobacterium smegmatis (strain MKD8) OX=1214915 GN=D806_6994 PE=3 SV=1 - [L8F2J2_MYCSE]	5	5.02621	4.30103	5.03595
A0A0D6IHM5	Predicted kinase OS=Mycobacterium smegmatis OX=1772 GN=ERS451418_03911 PE=4 SV=1 - [A0A0D6IHM5_MYCSM]	6	5.01929	3.63582	4.14608
A0A0D6J0X2	MCE-family protein MCE4c OS=Mycobacterium smegmatis OX=1772 GN=mce4C PE=4 SV=1 - [A0A0D6J0X2_MYCSM]	6	5.00899	3.9709	4.85406
A0A0D6IZ16	Short-chain dehydrogenase OS=Mycobacterium smegmatis OX=1772 GN=yueD PE=3 SV=1 - [A0A0D6IZ16_MYCSM]	3	5.00285	3.92764	4.36877
A0QTY6	Stress responsive A/B Barrel Domain superfamily protein OS=Mycobacterium smegmatis (strain ATCC 700084 / mc(2)155) OX=246196 GN=MSMEG_2010 PE=4 SV=1 - [A0QTY6_MYCS2]	2	4.98965	2.63354	3.95999
A0A0D6GS76	GNAT family acetyltransferase OS=Mycobacterium smegmatis OX=1772 GN=ERS451418_01004 PE=4 SV=1 - [A0A0D6GS76_MYCSM]	6	4.95761	4.02834	4.67006
I7GAW9	Methyltransferase type 11 OS=Mycobacterium smegmatis (strain ATCC 700084 / mc(2)155) OX=246196 GN=MSMEI_6311 PE=4 SV=1 - [I7GAW9_MYCS2]	3	4.94348	2.51046	3.39335
L0J2N8	Endonuclease NucS OS=Mycobacterium sp. JS623 OX=212767 GN=nucS PE=3 SV=1 - [L0J2N8_9MYCO]	5	4.94305	2.62352	3.24646
I7FX25	Phosphomethylpyrimidine synthase OS=Mycobacterium smegmatis (strain ATCC 700084 / mc(2)155) OX=246196 GN=thiC PE=3 SV=1 - [I7FX25_MYCS2]	8	4.9418	4.1535	5.7538
A0A0D6J180	Ring-hydroxylating dioxygenase with Rieske2Fe-2S domain protein OS=Mycobacterium smegmatis OX=1772 GN=kshA_5 PE=4 SV=1 - [A0A0D6J180_MYCSM]	5	4.92258	3.37946	3.95562
A0QTI3	Tetratricopeptide repeat protein, putative OS=Mycobacterium smegmatis (strain ATCC 700084 / mc(2)155) OX=246196 GN=MSMEG_1855 PE=4 SV=1 - [A0QTI3_MYCS2]	7	4.92193	4.07745	4.8578
A0R4E4	Uncharacterized protein OS=Mycobacterium smegmatis (strain ATCC 700084 / mc(2)155) OX=246196 GN=MSMEG_5804 PE=4 SV=1 - [A0R4E4_MYCS2]	5	4.92044	3.67792	4.10379
A0A0D6IDY7	AMP-dependent synthetase and ligase OS=Mycobacterium smegmatis OX=1772 GN=fadK_3 PE=4 SV=1 - [A0A0D6IDY7_MYCSM]	3	4.9149	2.6509	3.98302
I7FYK9	Adenosine deaminase OS=Mycobacterium smegmatis (strain ATCC 700084 / mc(2)155) OX=246196 GN=add PE=3 SV=1 - [I7FYK9_MYCS2]	4	4.89897	3.84133	4.19832
L8FH66	Phytanoyl-CoA dioxygenase OS=Mycobacterium smegmatis (strain MKD8) OX=1214915 GN=D806_1471 PE=4 SV=1 - [L8FH66_MYCSE]	3	4.89809	2.0077	2.49535
A0A0D6I5Z9	Extracellular solute-binding protein OS=Mycobacterium smegmatis OX=1772 GN=lacE PE=4 SV=1 - [A0A0D6I5Z9_MYCSM]	5	4.89263	5.11458	6.16417
A0QQ37	Putative S-adenosyl-L-methionine-dependent methyltransferase MSMEG_0614/MSMEI_0598 OS=Mycobacterium smegmatis (strain ATCC 700084 / mc(2)155) OX=246196 GN=MSMEG_0614 PE=3 SV=1 - [Y614_MYCS2]	5	4.86758	3.30648	4.24103
A0A0D6J385	Replicative DNA helicase OS=Mycobacterium smegmatis OX=1772 GN=dnaB PE=3 SV=1 - [A0A0D6J385_MYCSM]	5	4.86273	3.14363	5.22134
A0A0D6HNT9	Mechanosensitive ion channel protein MscS OS=Mycobacterium smegmatis OX=1772 GN=ERS451418_02120 PE=4 SV=1 - [A0A0D6HNT9_MYCSM]	4	4.8618	4.10206	4.5758
A0R148	Glutamate 5-kinase OS=Mycobacterium smegmatis (strain ATCC 700084 / mc(2)155) OX=246196 GN=proB PE=1 SV=1 - [PROB_MYCS2]	4	4.84455	3.58585	4.08108
I7GG07	5-methyltetrahydropteroyltriglutamate--homocysteine methyltransferase OS=Mycobacterium smegmatis (strain ATCC 700084 / mc(2)155) OX=246196 GN=metE PE=3 SV=1 - [I7GG07_MYCS2]	6	4.84313	4.30958	4.38989
L8FEQ4	Cell division initiation protein OS=Mycobacterium smegmatis (strain MKD8) OX=1214915 GN=D806_2451 PE=4 SV=1 - [L8FEQ4_MYCSE]	4	4.81067	4.32534	4.38099
A0A0D6GJS5	Cytochrome P450 FAS1 OS=Mycobacterium smegmatis OX=1772 GN=ERS451418_00785 PE=3 SV=1 - [A0A0D6GJS5_MYCSM]	5	4.79535	3.65946	4.45461
L8F532	Large-conductance mechanosensitive channel OS=Mycobacterium smegmatis (strain MKD8) OX=1214915 GN=mscL PE=3 SV=1 - [L8F532_MYCSE]	4	4.7808	4.30274	4.32756
A0QS39	50S ribosomal protein L33 1 OS=Mycobacterium smegmatis (strain ATCC 700084 / mc(2)155) OX=246196 GN=rpmG1 PE=1 SV=1 - [RL331_MYCS2]	4	4.77827	3.36714	3.99858
A0R589	Epoxide hydrolase OS=Mycobacterium smegmatis (strain ATCC 700084 / mc(2)155) OX=246196 GN=MSMEG_6106 PE=4 SV=1 - [A0R589_MYCS2]	2	4.76576	2.48019	2.93659
L8F331	Adenosylcobyric acid synthase OS=Mycobacterium smegmatis (strain MKD8) OX=1214915 GN=D806_6363 PE=4 SV=1 - [L8F331_MYCSE]	5	4.76576	3.31372	4.24339
A0R3D0	LpqT protein OS=Mycobacterium smegmatis (strain ATCC 700084 / mc(2)155) OX=246196 GN=MSMEG_5429 PE=4 SV=1 - [A0R3D0_MYCS2]	3	4.75108	4.04967	4.7232
A0R6A3	Putative cytochrome P450 135B1 OS=Mycobacterium smegmatis (strain ATCC 700084 / mc(2)155) OX=246196 GN=MSMEG_6478 PE=4 SV=1 - [A0R6A3_MYCS2]	6	4.74943	3.56355	5.05894
A0A0D6HIL2	Integral membrane protein OS=Mycobacterium smegmatis OX=1772 GN=ERS451418_01975 PE=4 SV=1 - [A0A0D6HIL2_MYCSM]	3	4.74502	4.28383	3.97395
A0A0D6J0V0	Acyl-CoA dehydrogenase, type 2, C-terminal domain protein OS=Mycobacterium smegmatis OX=1772 GN=hsaA_7 PE=4 SV=1 - [A0A0D6J0V0_MYCSM]	5	4.73998	4.18369	4.78159
A0R109	Diglucosylglycerate octanoyltransferase OS=Mycobacterium smegmatis (strain ATCC 700084 / mc(2)155) OX=246196 GN=octT PE=1 SV=1 - [OCTT_MYCS2]	4	4.73246	3.22405	3.88495
L8FDA4	Dihydroorotase OS=Mycobacterium smegmatis (strain MKD8) OX=1214915 GN=pyrC PE=3 SV=1 - [L8FDA4_MYCSE]	4	4.72519	3.77044	4.01909
A0QRU9	Uncharacterized protein OS=Mycobacterium smegmatis (strain ATCC 700084 / mc(2)155) OX=246196 GN=MSMEG_1246 PE=4 SV=1 - [A0QRU9_MYCS2]	4	4.7221	3.09641	3.78538
A0A0D6J1W1	Acyl-CoA dehydrogenase OS=Mycobacterium smegmatis OX=1772 GN=ERS451418_06313 PE=3 SV=1 - [A0A0D6J1W1_MYCSM]	4	4.72153	4.07851	4.90757
L8FAR7	Transcriptional regulator, TetR family protein OS=Mycobacterium smegmatis (strain MKD8) OX=1214915 GN=D806_4907 PE=4 SV=1 - [L8FAR7_MYCSE]	5	4.7199	3.49771	4.35311
L8FBG4	Uncharacterized protein OS=Mycobacterium smegmatis (strain MKD8) OX=1214915 GN=D806_4816 PE=4 SV=1 - [L8FBG4_MYCSE]	2	4.71633	3.53183	3.72813
L8FHV5	3-isopropylmalate dehydrogenase OS=Mycobacterium smegmatis (strain MKD8) OX=1214915 GN=leuB PE=3 SV=1 - [L8FHV5_MYCSE]	5	4.71402	3.63485	4.40336
A0QW60	Uncharacterized protein OS=Mycobacterium smegmatis (strain ATCC 700084 / mc(2)155) OX=246196 GN=MSMEG_2820 PE=4 SV=1 - [A0QW60_MYCS2]	5	4.70873	3.59374	4.51013
A0QUX7	Acetolactate synthase small subunit OS=Mycobacterium smegmatis (strain ATCC 700084 / mc(2)155) OX=246196 GN=ilvH PE=1 SV=1 - [ILVH_MYCS2]	5	4.68579	3.48484	4.73178
A0A0D6IFC4	Serine/threonine-protein kinase pknF OS=Mycobacterium smegmatis OX=1772 GN=pknF_3 PE=4 SV=1 - [A0A0D6IFC4_MYCSM]	4	4.63539	3.90224	4.49178
A0A0D6J255	Integral membrane protein OS=Mycobacterium smegmatis OX=1772 GN=ERS451418_06085 PE=4 SV=1 - [A0A0D6J255_MYCSM]	3	4.61082	4.76072	4.36513
A0A0D6I7Y4	Methylmalonyl-CoA mutase, beta subunit OS=Mycobacterium smegmatis OX=1772 GN=mutA PE=4 SV=1 - [A0A0D6I7Y4_MYCSM]	6	4.60853	3.69106	4.25329
L8FHW1	Fatty acyl-CoA reductase OS=Mycobacterium smegmatis (strain MKD8) OX=1214915 GN=acr1 PE=3 SV=1 - [L8FHW1_MYCSE]	3	4.60835	4.10111	4.54525
A0QRA7	Probable enoyl-CoA hydratase OS=Mycobacterium smegmatis (strain ATCC 700084 / mc(2)155) OX=246196 GN=MSMEG_1048 PE=4 SV=1 - [A0QRA7_MYCS2]	4	4.60345	2.61643	3.23459
L8FJX1	Uncharacterized protein OS=Mycobacterium smegmatis (strain MKD8) OX=1214915 GN=D806_0726 PE=4 SV=1 - [L8FJX1_MYCSE]	6	4.59942	3.42664	4.14626
A0R008	Cell division protein SepF OS=Mycobacterium smegmatis (strain ATCC 700084 / mc(2)155) OX=246196 GN=sepF PE=3 SV=1 - [SEPF_MYCS2]	5	4.59363	2.76284	3.38444
A0A0D6HSF3	GntR family transcriptional regulator OS=Mycobacterium smegmatis OX=1772 GN=ydcR_2 PE=4 SV=1 - [A0A0D6HSF3_MYCSM]	4	4.58511	2.88112	3.70181
A0R2W4	(2Z,6E)-farnesyl diphosphate synthase OS=Mycobacterium smegmatis (strain ATCC 700084 / mc(2)155) OX=246196 GN=uppS PE=1 SV=1 - [ZFPP_MYCS2]	5	4.57797	4.61902	4.21389
L8FFQ0	3-isopropylmalate dehydratase small subunit OS=Mycobacterium smegmatis (strain MKD8) OX=1214915 GN=leuD PE=3 SV=1 - [L8FFQ0_MYCSE]	5	4.56268	3.74932	4.49698
A0R4I0	Phosphoribosylaminoimidazole-succinocarboxamide synthase OS=Mycobacterium smegmatis (strain ATCC 700084 / mc(2)155) OX=246196 GN=purC PE=1 SV=1 - [PUR7_MYCS2]	4	4.55763	3.63229	4.07971
A0A0D6G6W3	Hydroxymethylpyrimidine/phosphomethylpyrimidine kinase OS=Mycobacterium smegmatis OX=1772 GN=pdxK PE=4 SV=1 - [A0A0D6G6W3_MYCSM]	3	4.5564	3.76734	4.03338
A0QZ03	LppI protein OS=Mycobacterium smegmatis (strain ATCC 700084 / mc(2)155) OX=246196 GN=MSMEG_3851 PE=4 SV=1 - [A0QZ03_MYCS2]	3	4.5332	3.73674	4.4785
I7FSX2	Two component transcriptional regulator, winged helix family OS=Mycobacterium smegmatis (strain ATCC 700084 / mc(2)155) OX=246196 GN=prrA PE=4 SV=1 - [I7FSX2_MYCS2]	6	4.51772	3.80703	4.1054
A0QXD9	Erythritol/L-threitol-binding protein OS=Mycobacterium smegmatis (strain ATCC 700084 / mc(2)155) OX=246196 GN=eltP PE=2 SV=1 - [ELTP_MYCS2]	7	4.51693	4.76082	5.01271
L8F990	Sulfate ABC transporter, permease protein CysT OS=Mycobacterium smegmatis (strain MKD8) OX=1214915 GN=cysT PE=4 SV=1 - [L8F990_MYCSE]	2	4.50981	3.55343	3.91325
A0A0D6IS52	Alkyl hydroperoxide reductase OS=Mycobacterium smegmatis OX=1772 GN=bcp PE=4 SV=1 - [A0A0D6IS52_MYCSM]	4	4.50958	3.77536	4.442
A0A0D6G3V2	Cytosolic protein OS=Mycobacterium smegmatis OX=1772 GN=ERS451418_00345 PE=4 SV=1 - [A0A0D6G3V2_MYCSM]	6	4.50428	3.70386	5.34191
A0QZT4	Transcriptional repressor, TetR family protein, putative OS=Mycobacterium smegmatis (strain ATCC 700084 / mc(2)155) OX=246196 GN=MSMEG_4142 PE=4 SV=1 - [A0QZT4_MYCS2]	2	4.48508	3.46862	4.5351
I7FXI0	Uncharacterized protein OS=Mycobacterium smegmatis (strain ATCC 700084 / mc(2)155) OX=246196 GN=MSMEI_1027 PE=4 SV=1 - [I7FXI0_MYCS2]	4	4.48304	2.09577	2.90705
L8F9I9	1-acylglycerol-3-phosphate O-acyltransferase OS=Mycobacterium smegmatis (strain MKD8) OX=1214915 GN=D806_4306 PE=4 SV=1 - [L8F9I9_MYCSE]	6	4.47871	3.92404	4.50023
I7FMD4	Epoxide hydrolase EphE OS=Mycobacterium smegmatis (strain ATCC 700084 / mc(2)155) OX=246196 GN=ephE PE=4 SV=1 - [I7FMD4_MYCS2]	5	4.46759	3.78332	4.05572
L8FKM9	Protein translocase subunit SecY OS=Mycobacterium smegmatis (strain MKD8) OX=1214915 GN=secY PE=3 SV=1 - [L8FKM9_MYCSE]	4	4.46696	4.0999	4.68479
A0A0D6J3Y3	Coenzyme F420-dependent N5 N10-methylene tetrahydromethanopterin reductase-like protein OS=Mycobacterium smegmatis OX=1772 GN=ERS451418_06692 PE=4 SV=1 - [A0A0D6J3Y3_MYCSM]	4	4.46375	3.52265	3.75334
A0A0D6HFD6	Uncharacterized protein OS=Mycobacterium smegmatis OX=1772 GN=ERS451418_01760 PE=4 SV=1 - [A0A0D6HFD6_MYCSM]	4	4.4609	3.45184	3.98587
A0R152	Ribonuclease E OS=Mycobacterium smegmatis (strain ATCC 700084 / mc(2)155) OX=246196 GN=rne PE=3 SV=1 - [RNE_MYCS2]	8	4.4496	3.68032	5.28576
L8FF89	Heme ABC exporter, ATP-binding protein CcmA OS=Mycobacterium smegmatis (strain MKD8) OX=1214915 GN=D806_3190 PE=4 SV=1 - [L8FF89_MYCSE]	6	4.44938	3.40987	3.50427
I7G275	Uncharacterized protein OS=Mycobacterium smegmatis (strain ATCC 700084 / mc(2)155) OX=246196 GN=MSMEI_0686 PE=4 SV=1 - [I7G275_MYCS2]	6	4.44595	3.49149	3.98295
I7FGX3	Alternative RNA polymerase sigma factor SigJ OS=Mycobacterium smegmatis (strain ATCC 700084 / mc(2)155) OX=246196 GN=sigJ PE=3 SV=1 - [I7FGX3_MYCS2]	6	4.43528	2.87491	3.2838
A0QQH7	Adenylosuccinate synthetase OS=Mycobacterium smegmatis (strain ATCC 700084 / mc(2)155) OX=246196 GN=purA PE=1 SV=1 - [PURA_MYCS2]	6	4.41655	3.78873	4.19943
L8F3R9	GTP cyclohydrolase 1 OS=Mycobacterium smegmatis (strain MKD8) OX=1214915 GN=folE PE=3 SV=1 - [L8F3R9_MYCSE]	5	4.40221	3.24879	4.20378
A0A0D6IZJ8	LysR family transcriptional regulator OS=Mycobacterium smegmatis OX=1772 GN=hcaR_6 PE=4 SV=1 - [A0A0D6IZJ8_MYCSM]	5	4.39735	3.38778	4.12931
A0A0D6IQ05	NAD-dependent protein deacetylase OS=Mycobacterium smegmatis OX=1772 GN=cobB_2 PE=3 SV=1 - [A0A0D6IQ05_MYCSM]	2	4.39025	2.6972	4.0597
L8FDR5	Uncharacterized protein OS=Mycobacterium smegmatis (strain MKD8) OX=1214915 GN=D806_3760 PE=4 SV=1 - [L8FDR5_MYCSE]	3	4.38704	2.52665	3.24212
L8F5V0	50S ribosomal protein L25 OS=Mycobacterium smegmatis (strain MKD8) OX=1214915 GN=rplY PE=3 SV=1 - [L8F5V0_MYCSE]	4	4.38161	3.51357	3.9248
A0A0D6IUT4	Monooxygenase FAD-binding protein OS=Mycobacterium smegmatis OX=1772 GN=ubiF PE=4 SV=1 - [A0A0D6IUT4_MYCSM]	5	4.37802	3.86656	4.15506
I7GCG7	4Fe-4S ferredoxin, iron-sulfur binding protein OS=Mycobacterium smegmatis (strain ATCC 700084 / mc(2)155) OX=246196 GN=MSMEI_3841 PE=4 SV=1 - [I7GCG7_MYCS2]	5	4.37653	3.05116	3.17896
A0R113	Uncharacterized protein OS=Mycobacterium smegmatis (strain ATCC 700084 / mc(2)155) OX=246196 GN=MSMEG_4582 PE=4 SV=1 - [A0R113_MYCS2]	5	4.358	3.5008	4.38748
L8FC08	Uncharacterized protein OS=Mycobacterium smegmatis (strain MKD8) OX=1214915 GN=D806_3126 PE=4 SV=1 - [L8FC08_MYCSE]	2	4.35581	3.93899	4.69957
A0A0D6J142	Uncharacterized protein conserved in bacteria OS=Mycobacterium smegmatis OX=1772 GN=ERS451418_05785 PE=4 SV=1 - [A0A0D6J142_MYCSM]	5	4.35489	3.10126	3.88754
A0A0D6J0S1	Fumarate reductase/succinate dehydrogenase OS=Mycobacterium smegmatis OX=1772 GN=ERS451418_05653 PE=4 SV=1 - [A0A0D6J0S1_MYCSM]	5	4.34078	3.38404	4.20015
A0QZS2	Uncharacterized protein OS=Mycobacterium smegmatis (strain ATCC 700084 / mc(2)155) OX=246196 GN=MSMEG_4128 PE=4 SV=1 - [A0QZS2_MYCS2]	5	4.33735	2.93877	3.87225
L8F8Z6	Transcriptional regulatory protein devR OS=Mycobacterium smegmatis (strain MKD8) OX=1214915 GN=D806_4061 PE=4 SV=1 - [L8F8Z6_MYCSE]	3	4.32918	2.37486	2.5193
A0A0D6J1Z0	Carboxylic ester hydrolase OS=Mycobacterium smegmatis OX=1772 GN=ERS451418_06116 PE=3 SV=1 - [A0A0D6J1Z0_MYCSM]	4	4.31152	3.34024	4.3045
A0A0D6I5A9	Glucose-6-phosphate 1-dehydrogenase OS=Mycobacterium smegmatis OX=1772 GN=zwf_2 PE=3 SV=1 - [A0A0D6I5A9_MYCSM]	4	4.30498	4.0965	4.23928
L8FIL5	Transcriptional regulator HspR OS=Mycobacterium smegmatis (strain MKD8) OX=1214915 GN=hspR PE=4 SV=1 - [L8FIL5_MYCSE]	4	4.29028	3.03371	3.56898
A0A0D6IQY4	Oxidoreductase alpha (Molybdopterin) subunit OS=Mycobacterium smegmatis OX=1772 GN=fdhF_2 PE=3 SV=1 - [A0A0D6IQY4_MYCSM]	5	4.28919	3.6902	4.39938
A0QQ22	Acyl-CoA synthase OS=Mycobacterium smegmatis (strain ATCC 700084 / mc(2)155) OX=246196 GN=MSMEG_0599 PE=4 SV=1 - [A0QQ22_MYCS2]	3	4.28468	3.91498	4.59543
I7GDF9	Uncharacterized protein OS=Mycobacterium smegmatis (strain ATCC 700084 / mc(2)155) OX=246196 GN=MSMEI_4323 PE=4 SV=1 - [I7GDF9_MYCS2]	7	4.2821	3.62364	4.46395
I7F7X4	Type III restriction enzyme OS=Mycobacterium smegmatis (strain ATCC 700084 / mc(2)155) OX=246196 GN=MSMEI_1204 PE=4 SV=1 - [I7F7X4_MYCS2]	5	4.25379	3.05141	3.83208
A0R3I9	50S ribosomal protein L32 OS=Mycobacterium smegmatis (strain ATCC 700084 / mc(2)155) OX=246196 GN=rpmF PE=1 SV=1 - [RL32_MYCS2]	2	4.24349	3.26723	3.73595
L8F7V2	DNA primase OS=Mycobacterium smegmatis (strain MKD8) OX=1214915 GN=dnaG PE=3 SV=1 - [L8F7V2_MYCSE]	4	4.24078	3.28917	3.74545
A0A0D6IW43	Integral membrane protein OS=Mycobacterium smegmatis OX=1772 GN=ERS451418_04924 PE=4 SV=1 - [A0A0D6IW43_MYCSM]	4	4.23813	3.47077	4.17393
I7G746	Two-component sensor histidine kinase OS=Mycobacterium smegmatis (strain ATCC 700084 / mc(2)155) OX=246196 GN=MSMEI_5103 PE=4 SV=1 - [I7G746_MYCS2]	5	4.23208	3.34043	4.43758
A0QX21	Putative membrane protein OS=Mycobacterium smegmatis (strain ATCC 700084 / mc(2)155) OX=246196 GN=MSMEG_3144 PE=4 SV=1 - [A0QX21_MYCS2]	3	4.21245	3.43559	3.76471
A0QVI7	Cobyric acid synthase OS=Mycobacterium smegmatis (strain ATCC 700084 / mc(2)155) OX=246196 GN=cobQ PE=3 SV=1 - [COBQ_MYCS2]	5	4.18162	2.8403	3.82787
A0R3R8	ABC transporter ATP-binding protein OS=Mycobacterium smegmatis (strain ATCC 700084 / mc(2)155) OX=246196 GN=MSMEG_5571 PE=3 SV=1 - [A0R3R8_MYCS2]	5	4.17074	4.01744	4.10233
A0A0D6IPL0	Carboxylate-amine ligase, YbdK family OS=Mycobacterium smegmatis OX=1772 GN=ERS451418_04451 PE=4 SV=1 - [A0A0D6IPL0_MYCSM]	4	4.16881	2.912	3.67849
L8FED4	Hydrogenase expression/formation protein HypE OS=Mycobacterium smegmatis (strain MKD8) OX=1214915 GN=D806_2314 PE=4 SV=1 - [L8FED4_MYCSE]	4	4.16233	2.87782	3.76882
I7FD99	Uncharacterized protein OS=Mycobacterium smegmatis (strain ATCC 700084 / mc(2)155) OX=246196 GN=MSMEI_0387 PE=4 SV=1 - [I7FD99_MYCS2]	2	4.15978	3.24957	3.82975
L8FGE1	Putative secreted alanine rich protein OS=Mycobacterium smegmatis (strain MKD8) OX=1214915 GN=D806_2813 PE=4 SV=1 - [L8FGE1_MYCSE]	4	4.13772	3.37027	3.65975
L8FC20	LemA-like protein OS=Mycobacterium smegmatis (strain MKD8) OX=1214915 GN=lemA PE=4 SV=1 - [L8FC20_MYCSE]	3	4.12927	3.39472	3.84479
A0A0D6FZB5	Pirin-like protein OS=Mycobacterium smegmatis OX=1772 GN=yhhW_3 PE=3 SV=1 - [A0A0D6FZB5_MYCSM]	4	4.12189	2.62477	3.55118
A0QRQ7	3-oxoacyl-[acyl-carrier-protein] synthase 2 OS=Mycobacterium smegmatis (strain ATCC 700084 / mc(2)155) OX=246196 GN=MSMEG_1204 PE=3 SV=1 - [A0QRQ7_MYCS2]	5	4.10272	2.1668	2.96883
I7GGJ5	Uncharacterized protein OS=Mycobacterium smegmatis (strain ATCC 700084 / mc(2)155) OX=246196 GN=MSMEI_6388 PE=4 SV=1 - [I7GGJ5_MYCS2]	6	4.09964	3.60206	4.06827
L8FKM3	CRP/FNR family transcriptional regulator OS=Mycobacterium smegmatis (strain MKD8) OX=1214915 GN=D806_0635 PE=4 SV=1 - [L8FKM3_MYCSE]	4	4.09577	3.86903	4.71154
A0A0D6IIV3	Nucleotidyltransferase domain-containing protein OS=Mycobacterium smegmatis OX=1772 GN=ERS451418_03982 PE=4 SV=1 - [A0A0D6IIV3_MYCSM]	3	4.08235	2.40483	3.56998
I7FMU5	Integral membrane indolylacetylinositol arabinosyltransferase EmbC OS=Mycobacterium smegmatis (strain ATCC 700084 / mc(2)155) OX=246196 GN=embC PE=4 SV=1 - [I7FMU5_MYCS2]	5	4.08136	3.58261	4.39968
L8F2F6	Glycerol kinase OS=Mycobacterium smegmatis (strain MKD8) OX=1214915 GN=glpK PE=3 SV=1 - [L8F2F6_MYCSE]	2	4.07688	2.49773	2.86017
L8FE86	Uncharacterized protein OS=Mycobacterium smegmatis (strain MKD8) OX=1214915 GN=D806_2733 PE=4 SV=1 - [L8FE86_MYCSE]	2	4.07253	2.84048	3.49101
A0A0D6J1J3	Aminotransferase/cysteine desulfurase OS=Mycobacterium smegmatis OX=1772 GN=ERS451418_06183 PE=4 SV=1 - [A0A0D6J1J3_MYCSM]	4	4.06667	3.32693	4.0531
A0QWR4	Elongation factor P OS=Mycobacterium smegmatis (strain ATCC 700084 / mc(2)155) OX=246196 GN=efp PE=1 SV=1 - [EFP_MYCS2]	5	4.06008	3.00615	3.74852
A0R215	50S ribosomal protein L31 OS=Mycobacterium smegmatis (strain ATCC 700084 / mc(2)155) OX=246196 GN=rpmE PE=1 SV=1 - [RL31_MYCS2]	3	4.03994	3.12355	3.53947
I7FIE8	Phosphoglucomutase PgmA OS=Mycobacterium smegmatis (strain ATCC 700084 / mc(2)155) OX=246196 GN=pgmA PE=3 SV=1 - [I7FIE8_MYCS2]	5	4.03173	3.405	3.69254
I7FF15	SSS sodium solute transporter superfamily OS=Mycobacterium smegmatis (strain ATCC 700084 / mc(2)155) OX=246196 GN=MSMEI_3602 PE=3 SV=1 - [I7FF15_MYCS2]	4	4.02381	3.95615	6.38671
I7FI06	ATP-dependent Clp protease proteolytic subunit OS=Mycobacterium smegmatis (strain ATCC 700084 / mc(2)155) OX=246196 GN=clpP PE=3 SV=1 - [I7FI06_MYCS2]	3	4.01747	3.30574	3.76204
A0A0D6HEQ9	O-acetylhomoserine sulfhydrylase OS=Mycobacterium smegmatis OX=1772 GN=metC_1 PE=3 SV=1 - [A0A0D6HEQ9_MYCSM]	3	4.00446	3.0956	3.59588
A0QWG2	Threonine--tRNA ligase OS=Mycobacterium smegmatis (strain ATCC 700084 / mc(2)155) OX=246196 GN=thrS PE=3 SV=1 - [SYT_MYCS2]	7	4.00325	3.78177	4.55051
L8FL48	Uncharacterized protein OS=Mycobacterium smegmatis (strain MKD8) OX=1214915 GN=D806_0035 PE=4 SV=1 - [L8FL48_MYCSE]	5	4.00018	3.71214	3.90394
L8F913	Pyruvate dehydrogenase OS=Mycobacterium smegmatis (strain MKD8) OX=1214915 GN=D806_4081 PE=3 SV=1 - [L8F913_MYCSE]	4	3.99914	3.16623	4.10936
A0A0D6HKS3	Oxidoreductase OS=Mycobacterium smegmatis OX=1772 GN=ERS451418_02020 PE=4 SV=1 - [A0A0D6HKS3_MYCSM]	4	3.96912	3.4017	3.81099
A0R280	Lipoprotein OS=Mycobacterium smegmatis (strain ATCC 700084 / mc(2)155) OX=246196 GN=MSMEG_5017 PE=4 SV=1 - [A0R280_MYCS2]	4	3.96547	3.4755	3.79339
A0A0D6J2D4	Phosphoglycerate mutase OS=Mycobacterium smegmatis OX=1772 GN=ERS451418_06235 PE=3 SV=1 - [A0A0D6J2D4_MYCSM]	3	3.96318	2.51772	3.56136
A0R6A9	Glycosyl transferase OS=Mycobacterium smegmatis (strain ATCC 700084 / mc(2)155) OX=246196 GN=MSMEG_6484 PE=4 SV=1 - [A0R6A9_MYCS2]	3	3.94633	3.13154	4.57431
L8FG56	Uncharacterized protein OS=Mycobacterium smegmatis (strain MKD8) OX=1214915 GN=D806_1891 PE=4 SV=1 - [L8FG56_MYCSE]	4	3.94371	2.74276	3.93287
I7G1A0	Conserved MCE associated membrane protein OS=Mycobacterium smegmatis (strain ATCC 700084 / mc(2)155) OX=246196 GN=MSMEI_0140 PE=4 SV=1 - [I7G1A0_MYCS2]	4	3.94151	3.90159	4.31527
A0A0D6GAU0	Sugar ABC transporter substrate-binding protein OS=Mycobacterium smegmatis OX=1772 GN=ERS451418_00528 PE=4 SV=1 - [A0A0D6GAU0_MYCSM]	6	3.9311	3.58562	3.93926
A0QRM0	UPF0234 protein MSMEG_1165/MSMEI_1134 OS=Mycobacterium smegmatis (strain ATCC 700084 / mc(2)155) OX=246196 GN=MSMEG_1165 PE=1 SV=1 - [Y1165_MYCS2]	5	3.92036	3.44167	3.73119
A0A0D6H5C4	Exported protein OS=Mycobacterium smegmatis OX=1772 GN=ERS451418_01391 PE=4 SV=1 - [A0A0D6H5C4_MYCSM]	4	3.92001	3.19231	3.22386
A0QVM3	Ribosome maturation factor RimP OS=Mycobacterium smegmatis (strain ATCC 700084 / mc(2)155) OX=246196 GN=rimP PE=1 SV=1 - [RIMP_MYCS2]	4	3.91438	2.43224	3.27628
L8FFT4	Putative D-alanyl-D-alanine carboxypeptidase OS=Mycobacterium smegmatis (strain MKD8) OX=1214915 GN=D806_1733 PE=3 SV=1 - [L8FFT4_MYCSE]	4	3.9115	3.46166	3.88948
L8FJ32	Peripheral-type benzodiazepine receptor OS=Mycobacterium smegmatis (strain MKD8) OX=1214915 GN=D806_1157 PE=4 SV=1 - [L8FJ32_MYCSE]	2	3.91124	3.0887	3.5211
A0A0D6HR63	Rieske (2Fe-2S) protein OS=Mycobacterium smegmatis OX=1772 GN=nfuA PE=4 SV=1 - [A0A0D6HR63_MYCSM]	4	3.90914	2.52209	3.02145
A0A0D6I881	RDD domain-containing protein OS=Mycobacterium smegmatis OX=1772 GN=ERS451418_03243 PE=4 SV=1 - [A0A0D6I881_MYCSM]	3	3.90606	4.39541	4.48405
A0A0D6I3X8	Short-chain dehydrogenase OS=Mycobacterium smegmatis OX=1772 GN=actIII PE=4 SV=1 - [A0A0D6I3X8_MYCSM]	2	3.90002	3.12062	3.96619
A0QWN3	Aspartate--tRNA(Asp/Asn) ligase OS=Mycobacterium smegmatis (strain ATCC 700084 / mc(2)155) OX=246196 GN=aspS PE=1 SV=1 - [SYDND_MYCS2]	5	3.85941	3.17407	3.93219
A0A0D6IVZ5	Magnesium transport protein CorA OS=Mycobacterium smegmatis OX=1772 GN=corA_2 PE=3 SV=1 - [A0A0D6IVZ5_MYCSM]	4	3.84633	3.42272	3.87007
L8FNA9	Proline rich protein OS=Mycobacterium smegmatis (strain MKD8) OX=1214915 GN=D806_0732 PE=4 SV=1 - [L8FNA9_MYCSE]	4	3.84589	3.23312	3.97757
I7G0L7	Nucleic acid binding OB-fold tRNA/helicase-type OS=Mycobacterium smegmatis (strain ATCC 700084 / mc(2)155) OX=246196 GN=MSMEI_2699 PE=4 SV=1 - [I7G0L7_MYCS2]	2	3.83655	2.71555	2.99556
A0QSL4	50S ribosomal protein L36 OS=Mycobacterium smegmatis (strain ATCC 700084 / mc(2)155) OX=246196 GN=rpmJ PE=1 SV=1 - [RL36_MYCS2]	3	3.83136	2.25626	3.02802
A0A0D6IEU1	Tyrosine recombinase XerD OS=Mycobacterium smegmatis OX=1772 GN=xerD PE=3 SV=1 - [A0A0D6IEU1_MYCSM]	5	3.81757	2.44017	3.1748
L8F3C6	DNA topoisomerase 1 OS=Mycobacterium smegmatis (strain MKD8) OX=1214915 GN=topA PE=3 SV=1 - [L8F3C6_MYCSE]	6	3.81679	2.97539	3.36965
A0QQK8	Glycine oxidase ThiO OS=Mycobacterium smegmatis (strain ATCC 700084 / mc(2)155) OX=246196 GN=thiO PE=4 SV=1 - [A0QQK8_MYCS2]	4	3.81048	2.95573	3.7799
A0QWG6	Phosphatidyl-myo-inositol mannosyltransferase OS=Mycobacterium smegmatis (strain ATCC 700084 / mc(2)155) OX=246196 GN=pimA PE=1 SV=1 - [PIMA_MYCS2]	3	3.80573	2.75137	3.15769
I7F8W6	Carboxylesterase OS=Mycobacterium smegmatis (strain ATCC 700084 / mc(2)155) OX=246196 GN=MSMEI_1532 PE=4 SV=1 - [I7F8W6_MYCS2]	4	3.79514	2.86291	3.66253
I7GD95	Two-component sensor kinase TcrY OS=Mycobacterium smegmatis (strain ATCC 700084 / mc(2)155) OX=246196 GN=MSMEI_4862 PE=4 SV=1 - [I7GD95_MYCS2]	5	3.79336	3.03047	3.33585
A0QSS3	10 kDa chaperonin OS=Mycobacterium smegmatis (strain ATCC 700084 / mc(2)155) OX=246196 GN=groS PE=1 SV=1 - [CH10_MYCS2]	6	3.7775	3.0259	3.27314
L8FFT1	Exodeoxyribonuclease III OS=Mycobacterium smegmatis (strain MKD8) OX=1214915 GN=D806_1728 PE=4 SV=1 - [L8FFT1_MYCSE]	4	3.77667	2.20647	2.83787
A0A0D6GNC8	Alpha/beta hydrolase superfamily enzyme, predicted hydrolase OS=Mycobacterium smegmatis OX=1772 GN=ERS451418_00840 PE=4 SV=1 - [A0A0D6GNC8_MYCSM]	4	3.77021	2.59651	3.3379
A0A0D6J0I6	Acetyl-COA acetyltransferase Fada6 (Acetoacetyl-COA thiolase) OS=Mycobacterium smegmatis OX=1772 GN=fadA6_2 PE=3 SV=1 - [A0A0D6J0I6_MYCSM]	2	3.76583	2.05644	2.68031
A0A0D6I2W8	Protein translocase subunit yajC OS=Mycobacterium smegmatis OX=1772 GN=ERS451418_02956 PE=4 SV=1 - [A0A0D6I2W8_MYCSM]	2	3.76351	2.86081	3.24689
A0QR94	Ribonucleoside-diphosphate reductase subunit beta OS=Mycobacterium smegmatis (strain ATCC 700084 / mc(2)155) OX=246196 GN=MSMEG_1033 PE=3 SV=1 - [A0QR94_MYCS2]	7	3.75987	2.8398	2.92964
A0A0D6HUZ9	GntR family transcriptional regulator OS=Mycobacterium smegmatis OX=1772 GN=ERS451418_02500 PE=4 SV=1 - [A0A0D6HUZ9_MYCSM]	3	3.7402	1.63393	2.04332
I7FFP8	Uncharacterized protein OS=Mycobacterium smegmatis (strain ATCC 700084 / mc(2)155) OX=246196 GN=MSMEI_1212 PE=4 SV=1 - [I7FFP8_MYCS2]	3	3.72121	2.38889	2.69671
A0A0D6IV74	DNA repair exonuclease SbcD OS=Mycobacterium smegmatis OX=1772 GN=ERS451418_04863 PE=4 SV=1 - [A0A0D6IV74_MYCSM]	3	3.7145	2.11124	2.51876
A0QVR7	HpcH/HpaI aldolase/citrate lyase family protein, putative OS=Mycobacterium smegmatis (strain ATCC 700084 / mc(2)155) OX=246196 GN=MSMEG_2667 PE=3 SV=1 - [A0QVR7_MYCS2]	5	3.70867	2.11777	2.65831
A0A0D6HF26	HAD-superfamily hydrolase OS=Mycobacterium smegmatis OX=1772 GN=yfbT PE=4 SV=1 - [A0A0D6HF26_MYCSM]	3	3.70295	2.03276	2.73622
I7G317	Bromoperoxidase BpoC OS=Mycobacterium smegmatis (strain ATCC 700084 / mc(2)155) OX=246196 GN=bpoC PE=4 SV=1 - [I7G317_MYCS2]	3	3.6986	1.88865	2.44914
A0A0D6I2H6	Lipid A biosynthesis lauroyl acyltransferase OS=Mycobacterium smegmatis OX=1772 GN=ERS451418_02929 PE=4 SV=1 - [A0A0D6I2H6_MYCSM]	4	3.69487	2.89483	3.44568
A0QR40	Uncharacterized protein OS=Mycobacterium smegmatis (strain ATCC 700084 / mc(2)155) OX=246196 GN=MSMEG_0976 PE=4 SV=1 - [A0QR40_MYCS2]	2	3.68978	3.48128	3.00936
A0A0D6HZJ8	LexA repressor OS=Mycobacterium smegmatis OX=1772 GN=lexA PE=3 SV=1 - [A0A0D6HZJ8_MYCSM]	3	3.68857	2.49757	3.82671
A0QVY0	Diaminopimelate epimerase OS=Mycobacterium smegmatis (strain ATCC 700084 / mc(2)155) OX=246196 GN=dapF PE=3 SV=1 - [DAPF_MYCS2]	4	3.68434	3.0285	3.53246
A0A0D6H1R0	ABC transporter periplasmic protein OS=Mycobacterium smegmatis OX=1772 GN=ERS451418_01224 PE=4 SV=1 - [A0A0D6H1R0_MYCSM]	5	3.67968	3.33268	4.11317
L8FJW5	Uncharacterized protein OS=Mycobacterium smegmatis (strain MKD8) OX=1214915 GN=D806_0364 PE=4 SV=1 - [L8FJW5_MYCSE]	3	3.67609	2.60657	2.88145
A0QUX3	LppZ protein OS=Mycobacterium smegmatis (strain ATCC 700084 / mc(2)155) OX=246196 GN=MSMEG_2369 PE=4 SV=1 - [A0QUX3_MYCS2]	4	3.65751	2.58267	2.93775
I7FJF4	Methylenetetrahydromethanopterin reductase OS=Mycobacterium smegmatis (strain ATCC 700084 / mc(2)155) OX=246196 GN=MSMEI_2395 PE=4 SV=1 - [I7FJF4_MYCS2]	3	3.65566	2.58392	3.32538
A0A0D6J1W7	Membrane-anchored thioredoxin-like protein (Thiol-disulfide interchange related protein) OS=Mycobacterium smegmatis OX=1772 GN=resA PE=4 SV=1 - [A0A0D6J1W7_MYCSM]	3	3.65466	3.23245	3.7696
I7GFZ9	NUDIX hydrolase OS=Mycobacterium smegmatis (strain ATCC 700084 / mc(2)155) OX=246196 GN=MSMEI_6440 PE=3 SV=1 - [I7GFZ9_MYCS2]	5	3.62544	2.56586	3.21335
A0A0D6G1D9	Aminoglycoside phosphotransferase OS=Mycobacterium smegmatis OX=1772 GN=ERS451418_00278 PE=4 SV=1 - [A0A0D6G1D9_MYCSM]	5	3.60948	2.07055	2.745
L8FJ98	Bacterial regulatory, GntR family protein OS=Mycobacterium smegmatis (strain MKD8) OX=1214915 GN=D806_0985 PE=4 SV=1 - [L8FJ98_MYCSE]	3	3.60357	2.50281	3.40868
I7FCT1	Two component transcriptional regulator, winged helix family OS=Mycobacterium smegmatis (strain ATCC 700084 / mc(2)155) OX=246196 GN=prrA PE=4 SV=1 - [I7FCT1_MYCS2]	3	3.60054	2.53102	3.3532
A0A0D6J3X8	Protein of uncharacterized function (DUF1707) OS=Mycobacterium smegmatis OX=1772 GN=ERS451418_06687 PE=4 SV=1 - [A0A0D6J3X8_MYCSM]	4	3.58815	3.22542	3.22529
A0A0D6IWX9	Uncharacterized protein OS=Mycobacterium smegmatis OX=1772 GN=ERS451418_05066 PE=4 SV=1 - [A0A0D6IWX9_MYCSM]	3	3.5852	2.49868	2.21163
A0A0D6J1W5	Integral membrane indolylacetylinositol arabinosyltransferase EmbA OS=Mycobacterium smegmatis OX=1772 GN=embA PE=4 SV=1 - [A0A0D6J1W5_MYCSM]	6	3.5756	3.09609	3.89525
L8FBB4	Chromosome partitioning protein OS=Mycobacterium smegmatis (strain MKD8) OX=1214915 GN=D806_3848 PE=4 SV=1 - [L8FBB4_MYCSE]	4	3.57335	2.59991	2.74049
I7FDX6	Transcriptional regulator, IclR family OS=Mycobacterium smegmatis (strain ATCC 700084 / mc(2)155) OX=246196 GN=MSMEI_3252 PE=4 SV=1 - [I7FDX6_MYCS2]	3	3.56898	2.48928	2.59463
A0A0D6IU82	Glycogen phosphorylase OS=Mycobacterium smegmatis OX=1772 GN=ERS451418_04766 PE=4 SV=1 - [A0A0D6IU82_MYCSM]	5	3.56068	3.07757	3.35254
I7G8Y7	Uncharacterized protein OS=Mycobacterium smegmatis (strain ATCC 700084 / mc(2)155) OX=246196 GN=MSMEI_2561 PE=4 SV=1 - [I7G8Y7_MYCS2]	4	3.55764	2.84734	3.16906
A0A0D6G4K5	Protein of uncharacterized function (DUF3375) OS=Mycobacterium smegmatis OX=1772 GN=ERS451418_00343 PE=4 SV=1 - [A0A0D6G4K5_MYCSM]	3	3.55234	2.481	3.43874
A0A0D6J380	Uncharacterized protein OS=Mycobacterium smegmatis OX=1772 GN=ERS451418_06229 PE=4 SV=1 - [A0A0D6J380_MYCSM]	4	3.54822	2.82774	3.74972
L8FKV4	Putative peptide transport system permease protein OS=Mycobacterium smegmatis (strain MKD8) OX=1214915 GN=D806_0735 PE=3 SV=1 - [L8FKV4_MYCSE]	5	3.54734	3.18514	3.7941
A0A0D6HV15	Signal peptidase I OS=Mycobacterium smegmatis OX=1772 GN=lepB PE=3 SV=1 - [A0A0D6HV15_MYCSM]	5	3.54597	2.96719	3.30778
A0QRI8	Menaquinone reductase OS=Mycobacterium smegmatis (strain ATCC 700084 / mc(2)155) OX=246196 GN=menJ PE=1 SV=1 - [MENJ_MYCS2]	4	3.50217	2.7547	3.18591
A0A0D6I509	Glyoxalase II (Hydroxyacylglutathione hydrolase) OS=Mycobacterium smegmatis OX=1772 GN=ERS451418_02972 PE=4 SV=1 - [A0A0D6I509_MYCSM]	3	3.50008	2.51305	3.33311
A0A0D6I442	Shikimate kinase OS=Mycobacterium smegmatis OX=1772 GN=aroK PE=3 SV=1 - [A0A0D6I442_MYCSM]	4	3.48616	2.12609	2.68022
A0QSR7	Alpha/beta hydrolase fold OS=Mycobacterium smegmatis (strain ATCC 700084 / mc(2)155) OX=246196 GN=MSMEG_1576 PE=4 SV=1 - [A0QSR7_MYCS2]	2	3.48016	2.92676	3.33777
A0A0D6GDC9	Acyl-CoA dehydrogenase FadE6 OS=Mycobacterium smegmatis OX=1772 GN=fadE6 PE=4 SV=1 - [A0A0D6GDC9_MYCSM]	3	3.47558	3.39431	3.94031
A0A172QZU5	Leucyl-tRNA synthetase (Fragment) OS=Mycobacterium smegmatis OX=1772 PE=3 SV=1 - [A0A172QZU5_MYCSM]	6	3.46741	2.92094	3.25817
A0R2D1	Sec-independent protein translocase protein TatB OS=Mycobacterium smegmatis (strain ATCC 700084 / mc(2)155) OX=246196 GN=tatB PE=3 SV=1 - [TATB_MYCS2]	4	3.46494	3.25705	3.65751
A0A0D6IJ39	NmrA-like family protein OS=Mycobacterium smegmatis OX=1772 GN=azoB_3 PE=4 SV=1 - [A0A0D6IJ39_MYCSM]	3	3.45507	2.10935	3.0334
A0R557	Uncharacterized tRNA/rRNA methyltransferase MSMEG_6073/MSMEI_5913 OS=Mycobacterium smegmatis (strain ATCC 700084 / mc(2)155) OX=246196 GN=MSMEG_6073 PE=3 SV=1 - [Y6073_MYCS2]	3	3.43866	2.9613	3.53481
A0R1C8	Diacylglycerol O-acyltransferase OS=Mycobacterium smegmatis (strain ATCC 700084 / mc(2)155) OX=246196 GN=MSMEG_4705 PE=3 SV=1 - [A0R1C8_MYCS2]	2	3.43757	2.74525	3.51387
A0A0D6I4L5	Coenzyme A biosynthesis bifunctional protein CoaBC OS=Mycobacterium smegmatis OX=1772 GN=coaBC PE=3 SV=1 - [A0A0D6I4L5_MYCSM]	5	3.43593	2.80653	3.51731
L8FE67	Response regulator OS=Mycobacterium smegmatis (strain MKD8) OX=1214915 GN=D806_2239 PE=4 SV=1 - [L8FE67_MYCSE]	3	3.43047	2.58594	3.73859
A0A0D6IG83	Uncharacterized protein OS=Mycobacterium smegmatis OX=1772 GN=ERS451418_03820 PE=4 SV=1 - [A0A0D6IG83_MYCSM]	3	3.42773	2.69993	3.42509
A0QQQ6	Uncharacterized protein OS=Mycobacterium smegmatis (strain ATCC 700084 / mc(2)155) OX=246196 GN=MSMEG_0840 PE=4 SV=1 - [A0QQQ6_MYCS2]	4	3.41717	2.70545	3.34375
A0A0D6IYM6	L-glutamine synthetase OS=Mycobacterium smegmatis OX=1772 GN=glnA_5 PE=3 SV=1 - [A0A0D6IYM6_MYCSM]	6	3.4099	2.55684	3.24702
I7FN52	ABC transporter ATP-binding protein OS=Mycobacterium smegmatis (strain ATCC 700084 / mc(2)155) OX=246196 GN=MSMEI_3679 PE=4 SV=1 - [I7FN52_MYCS2]	3	3.40175	2.4468	2.97501
A0A0D6G054	CoA binding domain protein OS=Mycobacterium smegmatis OX=1772 GN=yccU PE=4 SV=1 - [A0A0D6G054_MYCSM]	3	3.39296	1.73987	2.78588
A0A0D6J2T8	Transmembrane protein OS=Mycobacterium smegmatis OX=1772 GN=ERS451418_06100 PE=4 SV=1 - [A0A0D6J2T8_MYCSM]	3	3.38473	3.0329	2.90752
A0R2X4	Glutaryl-CoA dehydrogenase OS=Mycobacterium smegmatis (strain ATCC 700084 / mc(2)155) OX=246196 GN=MSMEG_5267 PE=3 SV=1 - [A0R2X4_MYCS2]	4	3.37972	2.80147	3.34608
I7FMQ6	Luciferase-like monooxygenase superfamily OS=Mycobacterium smegmatis (strain ATCC 700084 / mc(2)155) OX=246196 GN=MSMEI_3525 PE=4 SV=1 - [I7FMQ6_MYCS2]	3	3.37729	1.85471	2.04364
A0QYM1	Catalase-related peroxidase OS=Mycobacterium smegmatis (strain ATCC 700084 / mc(2)155) OX=246196 GN=MSMEG_3708 PE=3 SV=1 - [A0QYM1_MYCS2]	3	3.3691	2.35942	3.32565
A0A0D6I5N7	Triosephosphate isomerase OS=Mycobacterium smegmatis OX=1772 GN=tpiA_1 PE=3 SV=1 - [A0A0D6I5N7_MYCSM]	3	3.3645	2.50274	3.08482
I7FRT7	Mycobacterium tuberculosis paralogous family 11 OS=Mycobacterium smegmatis (strain ATCC 700084 / mc(2)155) OX=246196 GN=MSMEI_5079 PE=4 SV=1 - [I7FRT7_MYCS2]	4	3.35882	2.56614	3.3705
L8FD55	FeS assembly protein SufD OS=Mycobacterium smegmatis (strain MKD8) OX=1214915 GN=sufD PE=4 SV=1 - [L8FD55_MYCSE]	3	3.35452	2.77334	3.42924
A0QTP1	Cys-tRNA(Pro)/Cys-tRNA(Cys) deacylase OS=Mycobacterium smegmatis (strain ATCC 700084 / mc(2)155) OX=246196 GN=ybaK PE=3 SV=1 - [A0QTP1_MYCS2]	2	3.35156	2.52221	2.82213
L8F629	3-hydroxyacyl-CoA dehydrogenase FadB2x OS=Mycobacterium smegmatis (strain MKD8) OX=1214915 GN=D806_5249 PE=3 SV=1 - [L8F629_MYCSE]	3	3.35107	2.62145	2.8259
A0QXA8	Cytochrome D ubiquinol oxidase subunit 1 OS=Mycobacterium smegmatis (strain ATCC 700084 / mc(2)155) OX=246196 GN=MSMEG_3233 PE=4 SV=1 - [A0QXA8_MYCS2]	2	3.34716	2.86001	3.01787
A0QNZ8	Secreted protein OS=Mycobacterium smegmatis (strain ATCC 700084 / mc(2)155) OX=246196 GN=MSMEG_0221 PE=4 SV=1 - [A0QNZ8_MYCS2]	4	3.33742	2.54492	3.03322
A0A0D6HB71	Putative F420-dependent oxidoreductase, MSMEG_4141 family OS=Mycobacterium smegmatis OX=1772 GN=ERS451418_01569 PE=4 SV=1 - [A0A0D6HB71_MYCSM]	2	3.33625	1.35678	1.45756
A0A0D6IH72	Transcriptional regulator-like protein OS=Mycobacterium smegmatis OX=1772 GN=pafB_2 PE=4 SV=1 - [A0A0D6IH72_MYCSM]	4	3.332	2.66439	2.92322
A0QTR4	Uncharacterized protein OS=Mycobacterium smegmatis (strain ATCC 700084 / mc(2)155) OX=246196 GN=MSMEG_1936 PE=4 SV=1 - [A0QTR4_MYCS2]	3	3.33062	3.17819	3.77796
I7FAH6	Uncharacterized protein OS=Mycobacterium smegmatis (strain ATCC 700084 / mc(2)155) OX=246196 GN=MSMEI_2084 PE=4 SV=1 - [I7FAH6_MYCS2]	3	3.32154	2.89268	3.55483
A0A0D6HXK1	Transcription termination/antitermination protein NusA OS=Mycobacterium smegmatis OX=1772 GN=nusA PE=3 SV=1 - [A0A0D6HXK1_MYCSM]	4	3.31041	2.6273	2.83614
A0A0D6IXU2	Uncharacterized protein OS=Mycobacterium smegmatis OX=1772 GN=ERS451418_05104 PE=4 SV=1 - [A0A0D6IXU2_MYCSM]	3	3.31032	2.49079	3.26023
L8FLN8	D-inositol-3-phosphate glycosyltransferase OS=Mycobacterium smegmatis (strain MKD8) OX=1214915 GN=mshA PE=3 SV=1 - [L8FLN8_MYCSE]	5	3.30571	2.71939	2.92711
L8FDY4	Uncharacterized protein OS=Mycobacterium smegmatis (strain MKD8) OX=1214915 GN=D806_2816 PE=4 SV=1 - [L8FDY4_MYCSE]	3	3.30561	3.21891	3.52081
A0A0D6ICT5	GTP cyclohydrolase OS=Mycobacterium smegmatis OX=1772 GN=ribBA_2 PE=4 SV=1 - [A0A0D6ICT5_MYCSM]	3	3.30145	2.18672	2.65282
A0QZN7	Oxidoreductase, aldo/keto reductase family protein OS=Mycobacterium smegmatis (strain ATCC 700084 / mc(2)155) OX=246196 GN=MSMEG_4093 PE=4 SV=1 - [A0QZN7_MYCS2]	4	3.30036	2.1469	2.7718
L8F6G6	Murein peptide ligase OS=Mycobacterium smegmatis (strain MKD8) OX=1214915 GN=D806_6362 PE=4 SV=1 - [L8F6G6_MYCSE]	2	3.2994	2.6566	3.13759
A0A0D6GR47	3-hydroxybutyryl-CoA dehydrogenase OS=Mycobacterium smegmatis OX=1772 GN=fadB2 PE=4 SV=1 - [A0A0D6GR47_MYCSM]	3	3.2981	3.06098	3.53861
L8F5N5	Immunogenic protein MPT63 (Fragment) OS=Mycobacterium smegmatis (strain MKD8) OX=1214915 GN=D806_5472A PE=4 SV=1 - [L8F5N5_MYCSE]	5	3.28396	2.30834	2.96518
A0QWS1	Aspartate carbamoyltransferase OS=Mycobacterium smegmatis (strain ATCC 700084 / mc(2)155) OX=246196 GN=pyrB PE=3 SV=1 - [PYRB_MYCS2]	3	3.28196	2.41783	3.08506
A0A0D6I7B9	Prolipoprotein diacylglyceryl transferase OS=Mycobacterium smegmatis OX=1772 GN=lgt_1 PE=3 SV=1 - [A0A0D6I7B9_MYCSM]	4	3.26749	2.92632	2.97817
A0A0D6HE02	NADH:flavin oxidoreductase OS=Mycobacterium smegmatis OX=1772 GN=ERS451418_01691 PE=4 SV=1 - [A0A0D6HE02_MYCSM]	4	3.25632	2.48231	2.76919
A0QR76	Uncharacterized protein OS=Mycobacterium smegmatis (strain ATCC 700084 / mc(2)155) OX=246196 GN=MSMEG_1013 PE=4 SV=1 - [A0QR76_MYCS2]	3	3.25022	2.63572	2.97449
A0R129	Putative conserved lipoprotein lpph OS=Mycobacterium smegmatis (strain ATCC 700084 / mc(2)155) OX=246196 GN=lppH PE=4 SV=1 - [A0R129_MYCS2]	4	3.24931	2.52506	2.98414
A0A0D6HJ18	Uncharacterized protein OS=Mycobacterium smegmatis OX=1772 GN=ERS451418_01981 PE=4 SV=1 - [A0A0D6HJ18_MYCSM]	3	3.24528	2.07489	2.93031
L8FCL6	Putative NAD(P)H nitroreductase acg OS=Mycobacterium smegmatis (strain MKD8) OX=1214915 GN=D806_4060 PE=4 SV=1 - [L8FCL6_MYCSE]	6	3.22988	2.17515	2.58205
A0A0D6J0N6	Transcriptional regulatory protein glnR OS=Mycobacterium smegmatis OX=1772 GN=walR PE=4 SV=1 - [A0A0D6J0N6_MYCSM]	3	3.22491	2.77433	3.56175
I7GBH7	Transmembrane transport protein MmpL1 OS=Mycobacterium smegmatis (strain ATCC 700084 / mc(2)155) OX=246196 GN=mmpL5 PE=4 SV=1 - [I7GBH7_MYCS2]	4	3.21196	2.75482	3.16267
L8F628	GTP-binding protein TypA/BipA OS=Mycobacterium smegmatis (strain MKD8) OX=1214915 GN=typA PE=4 SV=1 - [L8F628_MYCSE]	7	3.21154	2.53258	2.89365
A0R2V7	Serine hydroxymethyltransferase OS=Mycobacterium smegmatis (strain ATCC 700084 / mc(2)155) OX=246196 GN=glyA PE=1 SV=1 - [GLYA_MYCS2]	3	3.21065	2.44294	3.03988
I7F576	Putative glycolate oxidase FAD-linked subunit OS=Mycobacterium smegmatis (strain ATCC 700084 / mc(2)155) OX=246196 GN=MSMEI_0294 PE=4 SV=1 - [I7F576_MYCS2]	3	3.20191	2.49166	2.90251
A0QT20	Flavin-containing monooxygenase FMO OS=Mycobacterium smegmatis (strain ATCC 700084 / mc(2)155) OX=246196 GN=MSMEG_1682 PE=4 SV=1 - [A0QT20_MYCS2]	3	3.19132	2.66285	3.76551
A0A0D6IGR0	Precorrin-8X methylmutase OS=Mycobacterium smegmatis OX=1772 GN=cobH PE=4 SV=1 - [A0A0D6IGR0_MYCSM]	2	3.18129	1.88655	3.25362
L8FD32	Inositol-phosphate phosphatase OS=Mycobacterium smegmatis (strain MKD8) OX=1214915 GN=suhB4 PE=4 SV=1 - [L8FD32_MYCSE]	4	3.17945	2.40476	3.0127
A0A0D6GL27	Membrane protein OS=Mycobacterium smegmatis OX=1772 GN=dedA PE=4 SV=1 - [A0A0D6GL27_MYCSM]	4	3.17669	2.84662	3.21498
L8FB21	ABC transport system sugar binding lipoprotein OS=Mycobacterium smegmatis (strain MKD8) OX=1214915 GN=D806_4691 PE=4 SV=1 - [L8FB21_MYCSE]	5	3.16461	2.61774	3.05404
A0A0D6GNE2	CDP-diacylglycerol--serine O-phosphatidyltransferase OS=Mycobacterium smegmatis OX=1772 GN=pssA PE=3 SV=1 - [A0A0D6GNE2_MYCSM]	3	3.15572	2.64339	2.63226
A0A0D6HL79	Epoxide hydrolase EphC OS=Mycobacterium smegmatis OX=1772 GN=ephC PE=4 SV=1 - [A0A0D6HL79_MYCSM]	4	3.15334	2.87349	3.20935
A0A0D6I7E9	Deazaflavin-dependent nitroreductase family protein OS=Mycobacterium smegmatis OX=1772 GN=ERS451418_03193 PE=4 SV=1 - [A0A0D6I7E9_MYCSM]	3	3.15244	3.00732	2.86304
L8F5D4	Peptidyl-prolyl cis-trans isomerase OS=Mycobacterium smegmatis (strain MKD8) OX=1214915 GN=fbp PE=3 SV=1 - [L8F5D4_MYCSE]	3	3.14424	2.47453	2.97877
A0A0D6GLU6	O-succinylhomoserine sulfhydrylase OS=Mycobacterium smegmatis OX=1772 GN=metZ PE=3 SV=1 - [A0A0D6GLU6_MYCSM]	3	3.14181	2.14629	2.71359
A0A0D6HXZ1	L-glutamine synthetase OS=Mycobacterium smegmatis OX=1772 GN=glnA_1 PE=3 SV=1 - [A0A0D6HXZ1_MYCSM]	3	3.13709	2.56853	2.58635
A0A0D6G0V4	Conserved membrane protein of uncharacterized function OS=Mycobacterium smegmatis OX=1772 GN=ERS451418_00244 PE=4 SV=1 - [A0A0D6G0V4_MYCSM]	3	3.13438	2.50001	2.95259
L8FAZ2	Short-chain alcohol dehydrogenase protein OS=Mycobacterium smegmatis (strain MKD8) OX=1214915 GN=D806_3472 PE=4 SV=1 - [L8FAZ2_MYCSE]	4	3.13062	2.34415	2.62986
A0A0D6IS86	Aminopeptidase G Metallo peptidase MEROPS family M01 OS=Mycobacterium smegmatis OX=1772 GN=pepN_1 PE=4 SV=1 - [A0A0D6IS86_MYCSM]	2	3.12368	2.67145	3.19343
A0A0D6IUM0	Multifunctional fusion protein OS=Mycobacterium smegmatis OX=1772 GN=cysNC PE=3 SV=1 - [A0A0D6IUM0_MYCSM]	5	3.11387	2.19902	2.61344
L8FBM8	Uncharacterized protein OS=Mycobacterium smegmatis (strain MKD8) OX=1214915 GN=D806_3394 PE=4 SV=1 - [L8FBM8_MYCSE]	2	3.10975	2.57539	2.71566
A0QTV4	Chaperonin-like protein MimG OS=Mycobacterium smegmatis (strain ATCC 700084 / mc(2)155) OX=246196 GN=mimG PE=3 SV=1 - [MIMG_MYCS2]	5	3.10418	2.80219	4.07322
A0A0D6I9J4	YaeQ family protein OS=Mycobacterium smegmatis OX=1772 GN=yaeQ PE=4 SV=1 - [A0A0D6I9J4_MYCSM]	3	3.07537	1.83446	2.54601
A0A0D6IR79	Uncharacterized protein OS=Mycobacterium smegmatis OX=1772 GN=ERS451418_04562 PE=4 SV=1 - [A0A0D6IR79_MYCSM]	2	3.07351	2.40736	3.04381
L8FAY6	Lysine--tRNA ligase OS=Mycobacterium smegmatis (strain MKD8) OX=1214915 GN=lysS PE=3 SV=1 - [L8FAY6_MYCSE]	4	3.07317	3.1379	3.43532
A0QSY2	Uncharacterized protein OS=Mycobacterium smegmatis (strain ATCC 700084 / mc(2)155) OX=246196 GN=MSMEG_1643 PE=4 SV=1 - [A0QSY2_MYCS2]	2	3.06572	2.51377	2.58183
A0QP89	Phosphogluconate dehydratase OS=Mycobacterium smegmatis (strain ATCC 700084 / mc(2)155) OX=246196 GN=edd PE=3 SV=1 - [A0QP89_MYCS2]	4	3.06266	1.75431	2.15343
A0A0D6IN48	Uncharacterized protein OS=Mycobacterium smegmatis OX=1772 GN=ERS451418_04325 PE=4 SV=1 - [A0A0D6IN48_MYCSM]	3	3.04398	2.12167	2.4707
L8FHD3	Transcriptional regulator, GntR family protein OS=Mycobacterium smegmatis (strain MKD8) OX=1214915 GN=D806_2489 PE=4 SV=1 - [L8FHD3_MYCSE]	3	3.04082	1.66743	2.03128
A0A0D6HQ10	UBA/THIF-type NAD/FAD binding fold protein OS=Mycobacterium smegmatis OX=1772 GN=ERS451418_02228 PE=4 SV=1 - [A0A0D6HQ10_MYCSM]	5	3.03774	2.5381	2.85017
L8F6P9	Multi-sensor signal transduction histidine kinase OS=Mycobacterium smegmatis (strain MKD8) OX=1214915 GN=D806_6196 PE=4 SV=1 - [L8F6P9_MYCSE]	3	3.03689	2.66199	3.17734
A0A0D6IUL7	Diaminopimelate decarboxylase OS=Mycobacterium smegmatis OX=1772 GN=lysA_1 PE=3 SV=1 - [A0A0D6IUL7_MYCSM]	4	3.03287	2.58239	3.01214
A0A0D6HUN4	Chromosome partition protein Smc OS=Mycobacterium smegmatis OX=1772 GN=smc PE=3 SV=1 - [A0A0D6HUN4_MYCSM]	6	3.03107	2.4393	2.98564
A0A0D6J037	Putative lipoprotein LpqN OS=Mycobacterium smegmatis OX=1772 GN=ERS451418_05340 PE=4 SV=1 - [A0A0D6J037_MYCSM]	3	3.0245	2.65414	2.93083
L8FH83	Cholesterol oxidase OS=Mycobacterium smegmatis (strain MKD8) OX=1214915 GN=choD PE=4 SV=1 - [L8FH83_MYCSE]	7	3.02374	2.79072	3.52283
L8F5Q0	Putative membrane protein OS=Mycobacterium smegmatis (strain MKD8) OX=1214915 GN=D806_5302 PE=4 SV=1 - [L8F5Q0_MYCSE]	3	3.01872	2.61259	2.86186
A0A0D6IB08	Short-chain dehydrogenase OS=Mycobacterium smegmatis OX=1772 GN=fabG_28 PE=3 SV=1 - [A0A0D6IB08_MYCSM]	4	2.99692	2.00316	2.45355
A0A0D6J0L5	MaoC-like dehydratase OS=Mycobacterium smegmatis OX=1772 GN=ERS451418_05757 PE=4 SV=1 - [A0A0D6J0L5_MYCSM]	3	2.99651	2.1939	2.71159
A0A0D6HV48	Purine catabolism PurC-like protein OS=Mycobacterium smegmatis OX=1772 GN=ERS451418_02461 PE=4 SV=1 - [A0A0D6HV48_MYCSM]	3	2.99393	2.036	2.57784
A0A0D6II55	Regulatory protein OS=Mycobacterium smegmatis OX=1772 GN=ERS451418_03941 PE=4 SV=1 - [A0A0D6II55_MYCSM]	2	2.97915	1.75694	2.70716
A0A0D6IWW2	Pyridoxamine 5'-phosphate oxidase-like FMN-binding protein OS=Mycobacterium smegmatis OX=1772 GN=ERS451418_04982 PE=4 SV=1 - [A0A0D6IWW2_MYCSM]	3	2.97483	2.699	2.79376
A0R2T4	Exodeoxyribonuclease 7 large subunit OS=Mycobacterium smegmatis (strain ATCC 700084 / mc(2)155) OX=246196 GN=xseA PE=3 SV=1 - [A0R2T4_MYCS2]	4	2.96257	2.39157	2.61601
A0A0D6IZN5	Monooxygenase OS=Mycobacterium smegmatis OX=1772 GN=ERS451418_05566 PE=4 SV=1 - [A0A0D6IZN5_MYCSM]	4	2.95112	1.92467	2.6816
L8F8W9	Elongation factor 4 OS=Mycobacterium smegmatis (strain MKD8) OX=1214915 GN=lepA PE=3 SV=1 - [L8F8W9_MYCSE]	2	2.94268	2.33501	2.73705
A0R2T2	4-hydroxy-3-methylbut-2-enyl diphosphate reductase OS=Mycobacterium smegmatis (strain ATCC 700084 / mc(2)155) OX=246196 GN=ispH PE=3 SV=1 - [A0R2T2_MYCS2]	4	2.94126	2.67573	2.59089
A0QSU0	RNA polymerase sigma-70 factor OS=Mycobacterium smegmatis (strain ATCC 700084 / mc(2)155) OX=246196 GN=MSMEG_1599 PE=3 SV=1 - [A0QSU0_MYCS2]	4	2.93973	2.70614	2.85892
A0A0D6IGR3	Precorrin-3B C17-methyltransferase OS=Mycobacterium smegmatis OX=1772 GN=cobIJ PE=3 SV=1 - [A0A0D6IGR3_MYCSM]	3	2.93486	2.31564	2.78068
A0R6E5	Orotate phosphoribosyltransferase OS=Mycobacterium smegmatis (strain ATCC 700084 / mc(2)155) OX=246196 GN=pyrE PE=3 SV=1 - [A0R6E5_MYCS2]	2	2.9307	2.37781	2.86325
A0QNK0	Uncharacterized protein OS=Mycobacterium smegmatis (strain ATCC 700084 / mc(2)155) OX=246196 GN=MSMEG_0070 PE=4 SV=1 - [A0QNK0_MYCS2]	2	2.91812	2.40844	2.98501
A0R2W9	Mycothiol S-conjugate amidase OS=Mycobacterium smegmatis (strain ATCC 700084 / mc(2)155) OX=246196 GN=mca PE=1 SV=1 - [MCA_MYCS2]	3	2.91436	1.89326	2.29496
L0IVJ0	Nitrogen regulatory protein PII OS=Mycobacterium sp. JS623 OX=212767 GN=Mycsm_02297 PE=3 SV=1 - [L0IVJ0_9MYCO]	2	2.90629	2.31204	2.9189
L8F3S7	DNA integrity scanning protein DisA OS=Mycobacterium smegmatis (strain MKD8) OX=1214915 GN=disA PE=3 SV=1 - [L8F3S7_MYCSE]	3	2.8959	1.89405	2.12665
L8FD41	ABC transporter, ATP-binding protein OS=Mycobacterium smegmatis (strain MKD8) OX=1214915 GN=D806_3159 PE=3 SV=1 - [L8FD41_MYCSE]	3	2.87981	2.36986	2.62775
I7FGI0	Benzaldehyde dehydrogenase II OS=Mycobacterium smegmatis (strain ATCC 700084 / mc(2)155) OX=246196 GN=MSMEI_4067 PE=3 SV=1 - [I7FGI0_MYCS2]	4	2.87398	2.07526	2.5424
A0A0D6J329	ABC transporter ATP-binding protein OS=Mycobacterium smegmatis OX=1772 GN=tcyC_4 PE=4 SV=1 - [A0A0D6J329_MYCSM]	5	2.86952	2.21674	2.76688
A0A0D6I6T3	Isoleucine--tRNA ligase OS=Mycobacterium smegmatis OX=1772 GN=ileS PE=3 SV=1 - [A0A0D6I6T3_MYCSM]	4	2.86657	2.3691	2.63137
A0A0D6IR04	ATP-dependent Clp protease proteolytic subunit OS=Mycobacterium smegmatis OX=1772 GN=clpP1_1 PE=3 SV=1 - [A0A0D6IR04_MYCSM]	2	2.86332	2.17876	2.88443
L8FBL7	Acyl-CoA thioesterase II OS=Mycobacterium smegmatis (strain MKD8) OX=1214915 GN=tesB-1 PE=4 SV=1 - [L8FBL7_MYCSE]	5	2.85165	1.95113	2.43056
L8F910	DNA helicase OS=Mycobacterium smegmatis (strain MKD8) OX=1214915 GN=pcrA PE=3 SV=1 - [L8F910_MYCSE]	3	2.84729	1.75228	2.45408
A0A0D6IGH4	Aliphatic sulfonates family ABC transporter, periplasmic ligand-binding protein OS=Mycobacterium smegmatis OX=1772 GN=ssuA_3 PE=4 SV=1 - [A0A0D6IGH4_MYCSM]	5	2.84648	2.36321	2.51833
A0A0D6HRK5	NUDIX hydrolase OS=Mycobacterium smegmatis OX=1772 GN=ERS451418_02344 PE=4 SV=1 - [A0A0D6HRK5_MYCSM]	3	2.84327	2.07972	2.29332
L8FKE2	Uncharacterized protein OS=Mycobacterium smegmatis (strain MKD8) OX=1214915 GN=D806_0134 PE=4 SV=1 - [L8FKE2_MYCSE]	2	2.84137	1.75481	2.21585
I7FJV4	Two-component system, sensory transduction histidine kinase (Sensory histidine kinase in two component regulation) OS=Mycobacterium smegmatis (strain ATCC 700084 / mc(2)155) OX=246196 GN=MSMEI_5161 PE=4 SV=1 - [I7FJV4_MYCS2]	2	2.8385	2.47885	2.64154
L8F4N4	Putative microsomal epoxide hydrolase OS=Mycobacterium smegmatis (strain MKD8) OX=1214915 GN=D806_5736 PE=4 SV=1 - [L8F4N4_MYCSE]	2	2.83363	2.36658	2.5369
A0A0D6IV88	Transmembrane ATP-binding protein ABC transporter OS=Mycobacterium smegmatis OX=1772 GN=ERS451418_04867 PE=4 SV=1 - [A0A0D6IV88_MYCSM]	2	2.83053	2.44603	3.18874
A0A0D6GRT6	Short-chain dehydrogenase OS=Mycobacterium smegmatis OX=1772 GN=sdh PE=3 SV=1 - [A0A0D6GRT6_MYCSM]	3	2.82838	2.18553	2.51697
L0IQQ4	Signal transduction histidine kinase OS=Mycobacterium sp. JS623 OX=212767 GN=Mycsm_01423 PE=4 SV=1 - [L0IQQ4_9MYCO]	3	2.82285	2.30963	2.62438
A0A0D6I993	Truncated polar amino acid ABC transporter OS=Mycobacterium smegmatis OX=1772 GN=yecS_3 PE=3 SV=1 - [A0A0D6I993_MYCSM]	2	2.81952	2.66552	2.86335
I7G832	Polyphosphate kinase OS=Mycobacterium smegmatis (strain ATCC 700084 / mc(2)155) OX=246196 GN=ppk PE=3 SV=1 - [I7G832_MYCS2]	2	2.81549	2.30637	2.63634
A0A0D6GMN3	ATPase OS=Mycobacterium smegmatis OX=1772 GN=ftsH3 PE=3 SV=1 - [A0A0D6GMN3_MYCSM]	2	2.81079	2.31531	2.6228
L8FJU4	Thiazole synthase OS=Mycobacterium smegmatis (strain MKD8) OX=1214915 GN=thiG PE=3 SV=1 - [L8FJU4_MYCSE]	3	2.7974	2.27056	2.6009
A0QY89	TPR domain protein OS=Mycobacterium smegmatis (strain ATCC 700084 / mc(2)155) OX=246196 GN=MSMEG_3574 PE=4 SV=1 - [A0QY89_MYCS2]	4	2.78141	2.15743	2.60894
I7GCP4	Na+/H+ antiporter OS=Mycobacterium smegmatis (strain ATCC 700084 / mc(2)155) OX=246196 GN=MSMEI_4564 PE=4 SV=1 - [I7GCP4_MYCS2]	5	2.78079	2.27907	2.71241
A0QPE2	O-demethylpuromycin-O-methyltransferase OS=Mycobacterium smegmatis (strain ATCC 700084 / mc(2)155) OX=246196 GN=MSMEG_0367 PE=4 SV=1 - [A0QPE2_MYCS2]	5	2.77439	2.33071	2.61762
I7FVW4	Enoyl-CoA hydratase/isomerase OS=Mycobacterium smegmatis (strain ATCC 700084 / mc(2)155) OX=246196 GN=MSMEI_0251 PE=4 SV=1 - [I7FVW4_MYCS2]	2	2.76536	1.67329	2.25739
A0A0D6G677	PapA3 OS=Mycobacterium smegmatis OX=1772 GN=papA3 PE=4 SV=1 - [A0A0D6G677_MYCSM]	6	2.74318	1.93583	2.62843
L8FGE8	TrkA OS=Mycobacterium smegmatis (strain MKD8) OX=1214915 GN=D806_2823 PE=4 SV=1 - [L8FGE8_MYCSE]	3	2.73586	1.88372	2.62934
L8F3M7	Uncharacterized protein OS=Mycobacterium smegmatis (strain MKD8) OX=1214915 GN=D806_5986 PE=4 SV=1 - [L8F3M7_MYCSE]	2	2.72211	1.8716	2.15064
A0A0D6HZP1	Membrane protein OS=Mycobacterium smegmatis OX=1772 GN=ERS451418_02703 PE=4 SV=1 - [A0A0D6HZP1_MYCSM]	2	2.71926	2.39926	3.06639
A0A0D6FWW4	MCE-family protein MCE1d OS=Mycobacterium smegmatis OX=1772 GN=mce2D PE=4 SV=1 - [A0A0D6FWW4_MYCSM]	3	2.71859	2.11919	2.60441
I7FL67	Gamma-glutamyltransferase 1 Threonine peptidase MEROPS family T03 OS=Mycobacterium smegmatis (strain ATCC 700084 / mc(2)155) OX=246196 GN=ggtB PE=4 SV=1 - [I7FL67_MYCS2]	4	2.71358	2.2357	2.54064
A0R115	Gamma-glutamyl phosphate reductase OS=Mycobacterium smegmatis (strain ATCC 700084 / mc(2)155) OX=246196 GN=proA PE=3 SV=1 - [PROA_MYCS2]	2	2.71111	2.15592	2.7045
L8F5Q4	Pyridoxamine 5'-phosphate oxidase OS=Mycobacterium smegmatis (strain MKD8) OX=1214915 GN=D806_5307 PE=4 SV=1 - [L8F5Q4_MYCSE]	3	2.70973	2.01278	2.25785
L8F3X9	Putative cold shock protein A OS=Mycobacterium smegmatis (strain MKD8) OX=1214915 GN=D806_6225 PE=4 SV=1 - [L8F3X9_MYCSE]	2	2.70704	1.53853	1.84524
A0R1F6	Uncharacterized protein OS=Mycobacterium smegmatis (strain ATCC 700084 / mc(2)155) OX=246196 GN=MSMEG_4735 PE=4 SV=1 - [A0R1F6_MYCS2]	3	2.70464	1.8285	2.39647
L8F681	FO synthase OS=Mycobacterium smegmatis (strain MKD8) OX=1214915 GN=fbiC PE=3 SV=1 - [L8F681_MYCSE]	6	2.7045	2.23103	5.00424
A0QWW3	Phosphoglycerate kinase OS=Mycobacterium smegmatis (strain ATCC 700084 / mc(2)155) OX=246196 GN=pgk PE=1 SV=1 - [PGK_MYCS2]	3	2.70375	2.34194	2.46561
L8F7R0	HIT family protein OS=Mycobacterium smegmatis (strain MKD8) OX=1214915 GN=D806_5099 PE=4 SV=1 - [L8F7R0_MYCSE]	3	2.7007	2.01556	2.41932
I7FF89	Amidase OS=Mycobacterium smegmatis (strain ATCC 700084 / mc(2)155) OX=246196 GN=amiD PE=3 SV=1 - [I7FF89_MYCS2]	2	2.69665	1.59227	2.35986
A0A0D6FUM7	PTS fructose-specific enzyme IIABC OS=Mycobacterium smegmatis OX=1772 GN=fruA PE=4 SV=1 - [A0A0D6FUM7_MYCSM]	4	2.6954	2.50599	2.918
L8F248	Ribose 5-phosphate isomerase OS=Mycobacterium smegmatis (strain MKD8) OX=1214915 GN=D806_6829 PE=4 SV=1 - [L8F248_MYCSE]	2	2.68235	1.24383	1.46516
A0QTF3	N5-carboxyaminoimidazole ribonucleotide mutase OS=Mycobacterium smegmatis (strain ATCC 700084 / mc(2)155) OX=246196 GN=purE PE=3 SV=1 - [A0QTF3_MYCS2]	3	2.67838	1.36238	1.69572
I7G575	Aldehyde oxidase and xanthine dehydrogenase molybdopterin binding protein OS=Mycobacterium smegmatis (strain ATCC 700084 / mc(2)155) OX=246196 GN=MSMEI_1253 PE=4 SV=1 - [I7G575_MYCS2]	2	2.67638	1.91303	2.75199
A0QSJ5	S-adenosyl-L-methionine-dependent methyltransferase OS=Mycobacterium smegmatis (strain ATCC 700084 / mc(2)155) OX=246196 GN=MSMEG_1501 PE=3 SV=1 - [A0QSJ5_MYCS2]	2	2.66869	2.49059	2.38021
A0A0D6I1B6	Phospho-2-dehydro-3-deoxyheptonate aldolase OS=Mycobacterium smegmatis OX=1772 GN=aroG_1 PE=3 SV=1 - [A0A0D6I1B6_MYCSM]	4	2.66712	1.30089	1.87887
A0A0D6IZC7	Citrate (Si) synthase OS=Mycobacterium smegmatis OX=1772 GN=citA PE=3 SV=1 - [A0A0D6IZC7_MYCSM]	2	2.66272	1.84438	1.99896
A0A0D6IQG1	ABC transporter periplasmic solute-binding protein OS=Mycobacterium smegmatis OX=1772 GN=ERS451418_04418 PE=4 SV=1 - [A0A0D6IQG1_MYCSM]	2	2.66183	1.70867	2.15672
A0QVJ2	Gnat-family protein acetyltransferase OS=Mycobacterium smegmatis (strain ATCC 700084 / mc(2)155) OX=246196 GN=MSMEG_2593 PE=4 SV=1 - [A0QVJ2_MYCS2]	3	2.64493	1.69847	2.17765
A0A0D6GTT2	Two-component system response regulator OS=Mycobacterium smegmatis OX=1772 GN=nreC_3 PE=4 SV=1 - [A0A0D6GTT2_MYCSM]	2	2.6365	1.65859	1.97056
I7G660	Aspartate ammonia-lyase OS=Mycobacterium smegmatis (strain ATCC 700084 / mc(2)155) OX=246196 GN=MSMEI_1637 PE=4 SV=1 - [I7G660_MYCS2]	3	2.63129	2.23369	2.8672
A0A0D6IKL5	Polyketide cyclase / dehydrase and lipid transport OS=Mycobacterium smegmatis OX=1772 GN=ERS451418_04132 PE=4 SV=1 - [A0A0D6IKL5_MYCSM]	2	2.62433	2.18809	2.52979
A0QYR2	Hydrolase OS=Mycobacterium smegmatis (strain ATCC 700084 / mc(2)155) OX=246196 GN=MSMEG_3753 PE=4 SV=1 - [A0QYR2_MYCS2]	3	2.61329	1.95373	2.35252
A0A0D6HR00	Carbon starvation protein CstA OS=Mycobacterium smegmatis OX=1772 GN=cstA PE=4 SV=1 - [A0A0D6HR00_MYCSM]	2	2.60844	3.04443	4.21258
A0QSG0	50S ribosomal protein L24 OS=Mycobacterium smegmatis (strain ATCC 700084 / mc(2)155) OX=246196 GN=rplX PE=1 SV=1 - [RL24_MYCS2]	3	2.59741	1.64358	2.45535
A0A0D6IVR6	Lipoprotein lprE OS=Mycobacterium smegmatis OX=1772 GN=lprE PE=4 SV=1 - [A0A0D6IVR6_MYCSM]	4	2.5953	2.09953	2.19077
A0A0D6IU19	Protein of uncharacterized function (DUF2550) OS=Mycobacterium smegmatis OX=1772 GN=ERS451418_04780 PE=4 SV=1 - [A0A0D6IU19_MYCSM]	2	2.59249	1.97071	2.56019
A0A0D6GKX9	Short-chain dehydrogenase OS=Mycobacterium smegmatis OX=1772 GN=ERS451418_00760 PE=3 SV=1 - [A0A0D6GKX9_MYCSM]	2	2.59193	1.63391	2.05363
A0QQU1	Dihydrodipicolinate synthase OS=Mycobacterium smegmatis (strain ATCC 700084 / mc(2)155) OX=246196 GN=MSMEG_0877 PE=3 SV=1 - [A0QQU1_MYCS2]	3	2.59025	1.82871	2.31283
A0A0D6J227	2-nitropropane dioxygenase-like enzyme OS=Mycobacterium smegmatis OX=1772 GN=ERS451418_05819 PE=4 SV=1 - [A0A0D6J227_MYCSM]	3	2.58522	2.29609	2.59214
I7GAA8	Uncharacterized protein OS=Mycobacterium smegmatis (strain ATCC 700084 / mc(2)155) OX=246196 GN=MSMEI_6046 PE=4 SV=1 - [I7GAA8_MYCS2]	3	2.56674	1.97734	2.90926
A0QY85	Uncharacterized protein OS=Mycobacterium smegmatis (strain ATCC 700084 / mc(2)155) OX=246196 GN=MSMEG_3570 PE=4 SV=1 - [A0QY85_MYCS2]	3	2.56412	2.42975	2.87345
A0A0D6IXY8	Alcohol dehydrogenase OS=Mycobacterium smegmatis OX=1772 GN=adhT_2 PE=3 SV=1 - [A0A0D6IXY8_MYCSM]	2	2.56106	2.17675	2.33679
L8FEQ2	Aldehyde dehydrogenase family protein OS=Mycobacterium smegmatis (strain MKD8) OX=1214915 GN=D806_2622 PE=3 SV=1 - [L8FEQ2_MYCSE]	3	2.55523	2.27359	2.46596
A0R3C2	Deferrochelatase/peroxidase OS=Mycobacterium smegmatis (strain ATCC 700084 / mc(2)155) OX=246196 GN=MSMEG_5420 PE=3 SV=1 - [A0R3C2_MYCS2]	4	2.5545	2.1563	2.41774
A0A0D6IHI7	ATPase, P-type (Transporting), HAD superfamily, subfamily IC OS=Mycobacterium smegmatis OX=1772 GN=ctpF PE=4 SV=1 - [A0A0D6IHI7_MYCSM]	5	2.54522	2.25272	2.35548
A0A0D6IFE8	Acetylornithine aminotransferase OS=Mycobacterium smegmatis OX=1772 GN=argD PE=3 SV=1 - [A0A0D6IFE8_MYCSM]	3	2.54425	2.30103	2.92666
A0QPV3	Short chain dehydrogenase OS=Mycobacterium smegmatis (strain ATCC 700084 / mc(2)155) OX=246196 GN=MSMEG_0530 PE=4 SV=1 - [A0QPV3_MYCS2]	2	2.54333	1.94227	2.85568
I7FCH5	Transposase IS4 family protein OS=Mycobacterium smegmatis (strain ATCC 700084 / mc(2)155) OX=246196 GN=MSMEI_0074 PE=4 SV=1 - [I7FCH5_MYCS2]	3	2.5382	2.15663	2.4714
L8F5Z1	Transmembrane protein OS=Mycobacterium smegmatis (strain MKD8) OX=1214915 GN=D806_5527 PE=4 SV=1 - [L8F5Z1_MYCSE]	2	2.52964	2.12148	2.0171
A0A0D6J300	Short-chain dehydrogenase OS=Mycobacterium smegmatis OX=1772 GN=acr1_7 PE=4 SV=1 - [A0A0D6J300_MYCSM]	2	2.5264	1.61964	2.30539
P94968	Aminoglycoside 2'-N-acetyltransferase OS=Mycobacterium smegmatis (strain ATCC 700084 / mc(2)155) OX=246196 GN=aac PE=1 SV=1 - [AAC2_MYCS2]	3	2.50811	2.04768	2.13404
A0R647	Ferritin BfrB OS=Mycobacterium smegmatis (strain ATCC 700084 / mc(2)155) OX=246196 GN=bfrB PE=1 SV=1 - [BFRB_MYCS2]	2	2.4992	1.62887	2.24066
L8F6D0	Putative glutamine ABC transporter glutamine-binding/permease protein OS=Mycobacterium smegmatis (strain MKD8) OX=1214915 GN=D806_5380 PE=3 SV=1 - [L8F6D0_MYCSE]	2	2.49523	2.34909	2.58532
I7FJ40	Hydrolase MutT1 OS=Mycobacterium smegmatis (strain ATCC 700084 / mc(2)155) OX=246196 GN=mutT1 PE=3 SV=1 - [I7FJ40_MYCS2]	5	2.49333	3.03706	3.36687
A0A0D6J1U6	O-antigen/lipopolysaccharide ABC transporter permease protein RfbD OS=Mycobacterium smegmatis OX=1772 GN=rfbD_2 PE=4 SV=1 - [A0A0D6J1U6_MYCSM]	3	2.4887	1.82402	2.46272
A0R565	Uncharacterized protein OS=Mycobacterium smegmatis (strain ATCC 700084 / mc(2)155) OX=246196 GN=MSMEG_6081 PE=4 SV=1 - [A0R565_MYCS2]	3	2.48505	1.77095	2.09377
A0A0D6IVU1	Methionine aminopeptidase OS=Mycobacterium smegmatis OX=1772 GN=map_2 PE=3 SV=1 - [A0A0D6IVU1_MYCSM]	2	2.48343	1.87834	2.4698
A0A0D6IG02	Integral membrane protein OS=Mycobacterium smegmatis OX=1772 GN=ERS451418_03803 PE=4 SV=1 - [A0A0D6IG02_MYCSM]	2	2.48052	1.75887	2.17838
L8FD21	DtxR protein OS=Mycobacterium smegmatis (strain MKD8) OX=1214915 GN=dtxR PE=4 SV=1 - [L8FD21_MYCSE]	2	2.47997	1.9896	2.17983
A0A0D6HTJ9	Cytochrome c oxidase subunit 1 OS=Mycobacterium smegmatis OX=1772 GN=ctaD_1 PE=3 SV=1 - [A0A0D6HTJ9_MYCSM]	4	2.47083	2.45106	3.29615
A0QRD3	1,4-dihydroxy-2-naphthoyl-CoA synthase OS=Mycobacterium smegmatis (strain ATCC 700084 / mc(2)155) OX=246196 GN=menB PE=1 SV=1 - [MENB_MYCS2]	3	2.45926	2.15113	2.45295
A0A0D6FVE9	Peptidase S8 and S53, subtilisin, kexin, sedolisin OS=Mycobacterium smegmatis OX=1772 GN=ERS451418_00095 PE=4 SV=1 - [A0A0D6FVE9_MYCSM]	2	2.43704	1.87201	2.20315
A0QZ48	Prokaryotic ubiquitin-like protein Pup OS=Mycobacterium smegmatis (strain ATCC 700084 / mc(2)155) OX=246196 GN=pup PE=1 SV=1 - [PUP_MYCS2]	2	2.43335	1.59104	1.71742
A0A0D6J3I5	Aminotransferase class-III OS=Mycobacterium smegmatis OX=1772 GN=dgdA_2 PE=3 SV=1 - [A0A0D6J3I5_MYCSM]	3	2.43301	1.67545	2.03992
L8FJC1	Uncharacterized protein OS=Mycobacterium smegmatis (strain MKD8) OX=1214915 GN=D806_1015 PE=4 SV=1 - [L8FJC1_MYCSE]	2	2.42998	1.80394	2.59635
A0QSX6	Histidine kinase OS=Mycobacterium smegmatis (strain ATCC 700084 / mc(2)155) OX=246196 GN=MSMEG_1637 PE=4 SV=1 - [A0QSX6_MYCS2]	3	2.41715	1.87214	2.46053
I7FX50	Molybdopterin biosynthesis protein MoeA2 OS=Mycobacterium smegmatis (strain ATCC 700084 / mc(2)155) OX=246196 GN=moaE2 PE=4 SV=1 - [I7FX50_MYCS2]	2	2.41418	1.87471	2.37123
A0QVT2	Ribonuclease J OS=Mycobacterium smegmatis (strain ATCC 700084 / mc(2)155) OX=246196 GN=rnj PE=1 SV=1 - [RNJ_MYCS2]	2	2.4134	1.65952	1.663
A0A0D6J282	GntR family transcriptional regulator OS=Mycobacterium smegmatis OX=1772 GN=ydfH_11 PE=4 SV=1 - [A0A0D6J282_MYCSM]	3	2.41337	1.84807	2.12211
A0A0D6HYG3	TPR repeat-containing protein OS=Mycobacterium smegmatis OX=1772 GN=ERS451418_02673 PE=4 SV=1 - [A0A0D6HYG3_MYCSM]	2	2.40729	2.29171	2.66988
A0A0D6J0W7	Alpha,alpha-trehalose-phosphate synthase OS=Mycobacterium smegmatis OX=1772 GN=otsA PE=4 SV=1 - [A0A0D6J0W7_MYCSM]	3	2.40324	2.19001	2.29757
L8FG17	TetR-family protein transcriptional regulator OS=Mycobacterium smegmatis (strain MKD8) OX=1214915 GN=D806_1978 PE=4 SV=1 - [L8FG17_MYCSE]	2	2.4032	1.83636	2.29509
A0A0D6J2A0	Alpha/beta hydrolase fold protein OS=Mycobacterium smegmatis OX=1772 GN=ERS451418_05900 PE=4 SV=1 - [A0A0D6J2A0_MYCSM]	3	2.38312	1.658	2.34668
I7FHQ0	Alkanesulfonate monooxygenase 2 OS=Mycobacterium smegmatis (strain ATCC 700084 / mc(2)155) OX=246196 GN=MSMEI_4426 PE=4 SV=1 - [I7FHQ0_MYCS2]	2	2.38309	1.41401	1.79129
I7FYL2	Endoribonuclease L-PSP OS=Mycobacterium smegmatis (strain ATCC 700084 / mc(2)155) OX=246196 GN=MSMEI_1640 PE=4 SV=1 - [I7FYL2_MYCS2]	2	2.37627	1.86007	2.1022
A0A0D6IXX5	Protein LpqV OS=Mycobacterium smegmatis OX=1772 GN=ERS451418_05120 PE=4 SV=1 - [A0A0D6IXX5_MYCSM]	2	2.36492	1.911	2.04555
A0QY28	CinA-like protein OS=Mycobacterium smegmatis (strain ATCC 700084 / mc(2)155) OX=246196 GN=cinA PE=3 SV=2 - [CINAL_MYCS2]	3	2.3601	1.72509	2.20745
A0A0D6IF30	Drug-transport transmembrane ATP-binding protein ABC transporter OS=Mycobacterium smegmatis OX=1772 GN=yddA_2 PE=4 SV=1 - [A0A0D6IF30_MYCSM]	2	2.35982	1.96197	2.45973
A0A0D6INB5	ABC transporter extracellular solute binding protein OS=Mycobacterium smegmatis OX=1772 GN=gsiB_2 PE=4 SV=1 - [A0A0D6INB5_MYCSM]	2	2.35791	2.02613	2.55622
A0R480	Alpha-keto-acid decarboxylase OS=Mycobacterium smegmatis (strain ATCC 700084 / mc(2)155) OX=246196 GN=kdc PE=3 SV=1 - [KDC_MYCS2]	2	2.34091	1.76606	2.13971
Q9AFI5	Single-stranded DNA-binding protein OS=Mycobacterium smegmatis (strain ATCC 700084 / mc(2)155) OX=246196 GN=ssb PE=1 SV=1 - [SSB_MYCS2]	2	2.33991	1.60977	2.01054
A0A0D6HS02	SAM-dependent methyltransferase OS=Mycobacterium smegmatis OX=1772 GN=ERS451418_02347 PE=4 SV=1 - [A0A0D6HS02_MYCSM]	2	2.33481	1.61736	2.09699
A0R149	GTPase Obg OS=Mycobacterium smegmatis (strain ATCC 700084 / mc(2)155) OX=246196 GN=obg PE=3 SV=1 - [OBG_MYCS2]	4	2.33404	1.65937	1.94377
A0R1G6	ErfK/YbiS/YcfS/YnhG family protein OS=Mycobacterium smegmatis (strain ATCC 700084 / mc(2)155) OX=246196 GN=MSMEG_4745 PE=4 SV=1 - [A0R1G6_MYCS2]	2	2.33335	1.67226	1.87965
A0QTM9	DNA-binding HTH domain containing protein, putative OS=Mycobacterium smegmatis (strain ATCC 700084 / mc(2)155) OX=246196 GN=MSMEG_1901 PE=4 SV=1 - [A0QTM9_MYCS2]	4	2.33327	1.68329	2.05636
A0A0D6J2M5	Serine--tRNA ligase OS=Mycobacterium smegmatis OX=1772 GN=serS PE=3 SV=1 - [A0A0D6J2M5_MYCSM]	3	2.3303	1.74852	2.21317
A0QXR3	Short chain dehydrogenase OS=Mycobacterium smegmatis (strain ATCC 700084 / mc(2)155) OX=246196 GN=MSMEG_3395 PE=4 SV=1 - [A0QXR3_MYCS2]	5	2.30229	2.21907	2.45697
A0A0D6I253	Two component transcriptional regulator Trcr OS=Mycobacterium smegmatis OX=1772 GN=trcR PE=4 SV=1 - [A0A0D6I253_MYCSM]	3	2.30121	1.60054	1.76017
L8FJF2	2,3-bisphosphoglycerate-dependent phosphoglycerate mutase OS=Mycobacterium smegmatis (strain MKD8) OX=1214915 GN=gpmA PE=3 SV=1 - [L8FJF2_MYCSE]	3	2.3007	1.49636	1.71447
L8F5X9	Glycogen debranching enzyme GlgX OS=Mycobacterium smegmatis (strain MKD8) OX=1214915 GN=D806_6588 PE=3 SV=1 - [L8F5X9_MYCSE]	6	2.29169	1.69689	2.09298
A0R006	Cell wall synthesis protein Wag31 OS=Mycobacterium smegmatis (strain ATCC 700084 / mc(2)155) OX=246196 GN=wag31 PE=1 SV=1 - [WAG31_MYCS2]	4	2.28964	2.09392	2.37249
A0QZ24	Precorrin-3B synthase OS=Mycobacterium smegmatis (strain ATCC 700084 / mc(2)155) OX=246196 GN=cobG PE=4 SV=1 - [A0QZ24_MYCS2]	2	2.27839	1.9724	2.2855
A0A0D6GUA7	O-succinylbenzoic acid--CoA ligase MenE OS=Mycobacterium smegmatis OX=1772 GN=menE_1 PE=4 SV=1 - [A0A0D6GUA7_MYCSM]	3	2.26387	1.61306	1.9002
A0A0D6IRL0	Alpha/beta hydrolase fold protein OS=Mycobacterium smegmatis OX=1772 GN=cpo_2 PE=4 SV=1 - [A0A0D6IRL0_MYCSM]	2	2.26026	1.52745	1.77768
A0QRJ0	Protease HtpX homolog OS=Mycobacterium smegmatis (strain ATCC 700084 / mc(2)155) OX=246196 GN=htpX PE=3 SV=1 - [HTPX_MYCS2]	3	2.25873	2.12482	2.14807
A0QVU3	Putative conserved membrane alanine rich protein OS=Mycobacterium smegmatis (strain ATCC 700084 / mc(2)155) OX=246196 GN=MSMEG_2696 PE=4 SV=1 - [A0QVU3_MYCS2]	2	2.25835	1.6575	2.04765
L8F8D4	Putative NAD-DEPENDENT GLUTAMATE DEHYDROGENASE GDH OS=Mycobacterium smegmatis (strain MKD8) OX=1214915 GN=D806_4741 PE=4 SV=1 - [L8F8D4_MYCSE]	7	2.25551	1.85271	2.31513
A0A0D6J0Z6	Phosphoglycerate mutase OS=Mycobacterium smegmatis OX=1772 GN=ERS451418_05903 PE=4 SV=1 - [A0A0D6J0Z6_MYCSM]	2	2.24733	1.20937	1.625
A0QP37	DNA-binding protein OS=Mycobacterium smegmatis (strain ATCC 700084 / mc(2)155) OX=246196 GN=MSMEG_0260 PE=4 SV=1 - [A0QP37_MYCS2]	3	2.24477	1.27664	1.60895
A0R177	D-oliose 4-ketoreductase OS=Mycobacterium smegmatis (strain ATCC 700084 / mc(2)155) OX=246196 GN=MSMEG_4652 PE=4 SV=1 - [A0R177_MYCS2]	2	2.23717	1.62405	1.85243
L8F2Z2	Hypoxanthine phosphoribosyltransferase OS=Mycobacterium smegmatis (strain MKD8) OX=1214915 GN=hpt PE=3 SV=1 - [L8F2Z2_MYCSE]	3	2.23391	1.92535	2.18299
A0A0D6HU88	Uncharacterized protein OS=Mycobacterium smegmatis OX=1772 GN=ERS451418_02448 PE=4 SV=1 - [A0A0D6HU88_MYCSM]	3	2.21958	1.71134	2.13968
I7G175	Lipase LipH OS=Mycobacterium smegmatis (strain ATCC 700084 / mc(2)155) OX=246196 GN=MSMEI_2983 PE=4 SV=1 - [I7G175_MYCS2]	2	2.21362	1.55813	1.81327
L8FD14	HTH-type transcriptional repressor AcnR OS=Mycobacterium smegmatis (strain MKD8) OX=1214915 GN=acnR PE=4 SV=1 - [L8FD14_MYCSE]	2	2.21175	1.26052	1.59387
L8FH64	dTDP-4-dehydrorhamnose reductase OS=Mycobacterium smegmatis (strain MKD8) OX=1214915 GN=D806_1879 PE=3 SV=1 - [L8FH64_MYCSE]	3	2.20973	1.4938	1.91914
A0A0D6FVN6	Mg2 transporter protein CorA family protein OS=Mycobacterium smegmatis OX=1772 GN=corA_1 PE=4 SV=1 - [A0A0D6FVN6_MYCSM]	2	2.20947	1.71132	2.03659
A0A0D6J0N2	Iron chelate uptake ABC transporter, solute-binding protein OS=Mycobacterium smegmatis OX=1772 GN=btuF PE=4 SV=1 - [A0A0D6J0N2_MYCSM]	2	2.20397	1.65321	1.80369
A0QVM1	Conserved hypothetical alanine rich protein OS=Mycobacterium smegmatis (strain ATCC 700084 / mc(2)155) OX=246196 GN=MSMEG_2622 PE=4 SV=1 - [A0QVM1_MYCS2]	2	2.20052	1.4472	1.82852
A0A0D6H579	UPF0336 protein ERS451418_01399 OS=Mycobacterium smegmatis OX=1772 GN=ERS451418_01399 PE=3 SV=1 - [A0A0D6H579_MYCSM]	2	2.19911	1.79735	1.99499
L8F3L0	Protein lsr2 OS=Mycobacterium smegmatis (strain MKD8) OX=1214915 GN=lsr2 PE=4 SV=1 - [L8F3L0_MYCSE]	2	2.19899	3.3354	1.94056
L8FIQ0	Glutamine ABC superfamily ATP binding cassette transporter, binding protein OS=Mycobacterium smegmatis (strain MKD8) OX=1214915 GN=glnH PE=4 SV=1 - [L8FIQ0_MYCSE]	3	2.18358	1.86352	2.21279
L8F9P0	Proteasome subunit beta OS=Mycobacterium smegmatis (strain MKD8) OX=1214915 GN=prcB PE=3 SV=1 - [L8F9P0_MYCSE]	4	2.18086	1.73846	1.80585
L8FH97	Uroporphyrin-III C-methyltransferase OS=Mycobacterium smegmatis (strain MKD8) OX=1214915 GN=cobA PE=4 SV=1 - [L8FH97_MYCSE]	2	2.17624	1.72596	2.23925
L8FAL9	Phenylalanine--tRNA ligase beta subunit (Fragment) OS=Mycobacterium smegmatis (strain MKD8) OX=1214915 GN=pheT PE=3 SV=1 - [L8FAL9_MYCSE]	4	2.17383	1.71021	2.08113
L8F7E1	Extracellular solute-binding, family protein 1 OS=Mycobacterium smegmatis (strain MKD8) OX=1214915 GN=D806_5209 PE=4 SV=1 - [L8F7E1_MYCSE]	2	2.17352	1.72579	1.96648
L8F640	Putative GLYCEROPHOSPHORYL DIESTER PHOSPHODIESTERASE GLPQ1 OS=Mycobacterium smegmatis (strain MKD8) OX=1214915 GN=D806_6503 PE=4 SV=1 - [L8F640_MYCSE]	4	2.1671	1.67244	2.18316
A0QR86	Putative acetyltransferase OS=Mycobacterium smegmatis (strain ATCC 700084 / mc(2)155) OX=246196 GN=MSMEG_1026 PE=4 SV=1 - [A0QR86_MYCS2]	2	2.15299	1.88188	2.30926
I7F853	Transcription termination/antitermination protein NusG OS=Mycobacterium smegmatis (strain ATCC 700084 / mc(2)155) OX=246196 GN=nusG PE=3 SV=1 - [I7F853_MYCS2]	3	2.14949	1.54228	1.98264
A0A0D6IWE4	Type 11 methyltransferase OS=Mycobacterium smegmatis OX=1772 GN=ERS451418_05019 PE=4 SV=1 - [A0A0D6IWE4_MYCSM]	3	2.1468	1.53543	1.97504
A0A0D6HQE2	TetR family transcriptional regulator OS=Mycobacterium smegmatis OX=1772 GN=tetR_3 PE=4 SV=1 - [A0A0D6HQE2_MYCSM]	3	2.1428	2.0035	1.96117
L8FLE7	Trans-hexaprenyltranstransferase OS=Mycobacterium smegmatis (strain MKD8) OX=1214915 GN=grcC PE=3 SV=1 - [L8FLE7_MYCSE]	3	2.13676	1.81992	2.0606
A0A0D6IJU0	Uncharacterized protein OS=Mycobacterium smegmatis OX=1772 GN=ERS451418_04069 PE=4 SV=1 - [A0A0D6IJU0_MYCSM]	4	2.13413	1.54654	1.82779
A0A0D6GRV4	Integral membrane sensor signal transduction histidine kinase OS=Mycobacterium smegmatis OX=1772 GN=senX3_2 PE=4 SV=1 - [A0A0D6GRV4_MYCSM]	4	2.12861	1.67797	2.07345
A0A0D6IK10	Transmembrane protein OS=Mycobacterium smegmatis OX=1772 GN=ERS451418_04117 PE=4 SV=1 - [A0A0D6IK10_MYCSM]	2	2.11946	1.73105	1.45958
A0A0D6I402	Ketopantoate reductase ApbA/PanE-like protein OS=Mycobacterium smegmatis OX=1772 GN=ERS451418_02914 PE=4 SV=1 - [A0A0D6I402_MYCSM]	2	2.11792	1.3853	1.68291
A0QYG2	Glycogen accumulation regulator GarA OS=Mycobacterium smegmatis (strain ATCC 700084 / mc(2)155) OX=246196 GN=garA PE=1 SV=2 - [GARA_MYCS2]	2	2.11243	1.35086	1.86002
L8F2R9	DNA-directed DNA polymerase III epsilon subunit OS=Mycobacterium smegmatis (strain MKD8) OX=1214915 GN=D806_6361 PE=4 SV=1 - [L8F2R9_MYCSE]	2	2.1074	1.28613	1.60697
I7FT13	Enoyl-CoA hydratase/3-hydroxyacyl-CoA dehydrogenase OS=Mycobacterium smegmatis (strain ATCC 700084 / mc(2)155) OX=246196 GN=fadB PE=4 SV=1 - [I7FT13_MYCS2]	4	2.10671	1.92253	2.39765
I7FCD9	Conserved hypothetical alanine and proline rich protein OS=Mycobacterium smegmatis (strain ATCC 700084 / mc(2)155) OX=246196 GN=MSMEI_0071 PE=4 SV=1 - [I7FCD9_MYCS2]	2	2.10022	1.81707	1.64321
I7G1E0	Maltooligosyltrehalose synthase OS=Mycobacterium smegmatis (strain ATCC 700084 / mc(2)155) OX=246196 GN=treY PE=4 SV=1 - [I7G1E0_MYCS2]	3	2.09817	1.76502	2.32357
A0A0D6J2E0	Acyl-CoA dehydrogenase OS=Mycobacterium smegmatis OX=1772 GN=ERS451418_06407 PE=3 SV=1 - [A0A0D6J2E0_MYCSM]	4	2.0974	1.74443	2.22522
L0IZ63	Transcription regulator of the Arc/MetJ class OS=Mycobacterium sp. JS623 OX=212767 GN=Mycsm_04096 PE=4 SV=1 - [L0IZ63_9MYCO]	2	2.09707	1.46692	1.86494
P71534	3-oxoacyl-[acyl-carrier-protein] reductase FabG OS=Mycobacterium smegmatis (strain ATCC 700084 / mc(2)155) OX=246196 GN=fabG PE=1 SV=2 - [FABG_MYCS2]	4	2.09698	1.80601	1.92689
A0A0D6J0Y3	Cysteine--tRNA ligase OS=Mycobacterium smegmatis OX=1772 GN=cysS PE=3 SV=1 - [A0A0D6J0Y3_MYCSM]	2	2.08532	1.93555	2.24496
A0A0D6J1E9	Penicillin-binding protein OS=Mycobacterium smegmatis OX=1772 GN=pbpA_2 PE=4 SV=1 - [A0A0D6J1E9_MYCSM]	2	2.07502	1.68045	1.96972
A0A0D6IPW5	ABC transporter substrate-binding protein OS=Mycobacterium smegmatis OX=1772 GN=ssuA_4 PE=4 SV=1 - [A0A0D6IPW5_MYCSM]	3	2.07403	1.88068	2.05145
A0A0D6IXP7	Conserved membrane protein of uncharacterized function OS=Mycobacterium smegmatis OX=1772 GN=ERS451418_05102 PE=4 SV=1 - [A0A0D6IXP7_MYCSM]	2	2.07188	1.70601	1.95749
A0QVR6	Uncharacterized protein OS=Mycobacterium smegmatis (strain ATCC 700084 / mc(2)155) OX=246196 GN=MSMEG_2668 PE=4 SV=1 - [A0QVR6_MYCS2]	2	2.06269	1.86524	1.95052
A0A0D6J2C9	Uncharacterized protein OS=Mycobacterium smegmatis OX=1772 GN=ERS451418_06230 PE=4 SV=1 - [A0A0D6J2C9_MYCSM]	2	2.06142	1.35449	1.66832
A0A0D6HSB8	tRNA-specific 2-thiouridylase MnmA OS=Mycobacterium smegmatis OX=1772 GN=trmU PE=3 SV=1 - [A0A0D6HSB8_MYCSM]	6	2.05173	1.48993	1.75374
A0QRR5	Fatty acid desaturase OS=Mycobacterium smegmatis (strain ATCC 700084 / mc(2)155) OX=246196 GN=MSMEG_1211 PE=4 SV=1 - [A0QRR5_MYCS2]	2	2.05168	1.56978	2.43211
A0R015	UDP-N-acetylmuramate--L-alanine ligase OS=Mycobacterium smegmatis (strain ATCC 700084 / mc(2)155) OX=246196 GN=murC PE=3 SV=1 - [MURC_MYCS2]	2	2.051	1.48516	1.72089
A0QSL3	Translation initiation factor IF-1 OS=Mycobacterium smegmatis (strain ATCC 700084 / mc(2)155) OX=246196 GN=infA PE=1 SV=1 - [IF1_MYCS2]	2	2.03346	1.64859	1.70335
I7FGC8	Transcriptional regulator, CdaR OS=Mycobacterium smegmatis (strain ATCC 700084 / mc(2)155) OX=246196 GN=MSMEI_1420 PE=4 SV=1 - [I7FGC8_MYCS2]	2	2.03102	1.49781	1.89357
L8FPK1	Beta sliding clamp OS=Mycobacterium smegmatis (strain MKD8) OX=1214915 GN=dnaN PE=3 SV=1 - [L8FPK1_MYCSE]	3	2.02297	1.55811	1.78276
A0R5Y3	Probable transcriptional regulator, AraC family protein, putative OS=Mycobacterium smegmatis (strain ATCC 700084 / mc(2)155) OX=246196 GN=MSMEG_6356 PE=4 SV=1 - [A0R5Y3_MYCS2]	4	2.02094	1.64671	2.12525
A0QVR9	Thymidylate synthase OS=Mycobacterium smegmatis (strain ATCC 700084 / mc(2)155) OX=246196 GN=thyA PE=3 SV=1 - [TYSY_MYCS2]	2	2.01923	1.58674	1.82672
A0A0D6FXH2	CoA-transferase family III OS=Mycobacterium smegmatis OX=1772 GN=ERS451418_00152 PE=4 SV=1 - [A0A0D6FXH2_MYCSM]	4	2.00978	1.76802	1.93044
A0QR11	NAD dependent epimerase/dehydratase family protein OS=Mycobacterium smegmatis (strain ATCC 700084 / mc(2)155) OX=246196 GN=MSMEG_0946 PE=4 SV=1 - [A0QR11_MYCS2]	5	1.98437	1.65066	1.99914
L8F6B0	Putative arabinosyltransferase B OS=Mycobacterium smegmatis (strain MKD8) OX=1214915 GN=D806_6470 PE=4 SV=1 - [L8F6B0_MYCSE]	3	1.97775	1.76812	2.13379
L8FLT2	Multisubunit Na+/H+ antiporter subunit C OS=Mycobacterium smegmatis (strain MKD8) OX=1214915 GN=mrpC PE=4 SV=1 - [L8FLT2_MYCSE]	3	1.97731	1.98597	1.79922
A0A0D6J2N8	Type 11 methyltransferase OS=Mycobacterium smegmatis OX=1772 GN=tehB PE=4 SV=1 - [A0A0D6J2N8_MYCSM]	2	1.972	1.49007	1.54863
A0A0D6HCN0	LysR family transcriptional regulator OS=Mycobacterium smegmatis OX=1772 GN=hcaR_2 PE=4 SV=1 - [A0A0D6HCN0_MYCSM]	2	1.96915	1.53505	1.9632
A0A0D6HT73	Glutamate--tRNA ligase OS=Mycobacterium smegmatis OX=1772 GN=gltX_1 PE=3 SV=1 - [A0A0D6HT73_MYCSM]	2	1.96102	1.7022	2.04173
L8FHC9	Methylmalonate-semialdehyde dehydrogenase OS=Mycobacterium smegmatis (strain MKD8) OX=1214915 GN=D806_2484 PE=4 SV=1 - [L8FHC9_MYCSE]	2	1.96071	1.71392	2.39979
A0R643	Prephenate dehydratase OS=Mycobacterium smegmatis (strain ATCC 700084 / mc(2)155) OX=246196 GN=pheA PE=3 SV=1 - [PHEA_MYCS2]	2	1.95874	1.44125	1.8386
L8F1W7	Transcriptional regulator, TetR family protein OS=Mycobacterium smegmatis (strain MKD8) OX=1214915 GN=D806_6714 PE=4 SV=1 - [L8F1W7_MYCSE]	2	1.94988	1.40662	1.68909
A0A0D6J400	Thioredoxin reductase OS=Mycobacterium smegmatis OX=1772 GN=trxB_4 PE=3 SV=1 - [A0A0D6J400_MYCSM]	2	1.94147	1.52815	1.87545
I7FKB5	Ribosomal-protein-alanine acetyltransferase RimJ OS=Mycobacterium smegmatis (strain ATCC 700084 / mc(2)155) OX=246196 GN=rimJ PE=4 SV=1 - [I7FKB5_MYCS2]	3	1.94	1.54822	1.8977
A0A0D6HXZ4	Metallophosphoesterase OS=Mycobacterium smegmatis OX=1772 GN=ERS451418_02654 PE=4 SV=1 - [A0A0D6HXZ4_MYCSM]	3	1.91156	1.47669	1.66961
O05765	Uncharacterized protein OS=Mycobacterium smegmatis OX=1772 PE=4 SV=1 - [O05765_MYCSM]	2	1.90297	1.76941	2.27284
A0A0D6J3M2	Branched-chain amino acid ABC transporter ATP-binding protein OS=Mycobacterium smegmatis OX=1772 GN=livF_4 PE=4 SV=1 - [A0A0D6J3M2_MYCSM]	3	1.89837	1.63415	1.8724
A0A0D6GQP8	Delta-aminolevulinic acid dehydratase OS=Mycobacterium smegmatis OX=1772 GN=hemB PE=3 SV=1 - [A0A0D6GQP8_MYCSM]	2	1.89441	1.39405	1.80265
I7FZ54	UBA/THIF-type NAD/FAD binding fold protein OS=Mycobacterium smegmatis (strain ATCC 700084 / mc(2)155) OX=246196 GN=moeB1 PE=4 SV=1 - [I7FZ54_MYCS2]	4	1.86801	1.42673	1.70778
A0A0D6I9B2	Signal transduction histidine kinase OS=Mycobacterium smegmatis OX=1772 GN=ERS451418_03228 PE=4 SV=1 - [A0A0D6I9B2_MYCSM]	2	1.86777	1.59813	1.80016
I7GFH9	Sugar ABC transporter solute-binding protein OS=Mycobacterium smegmatis (strain ATCC 700084 / mc(2)155) OX=246196 GN=MSMEI_5423 PE=4 SV=1 - [I7GFH9_MYCS2]	3	1.836	1.52931	1.80465
A0QQ48	ESX-3 secretion system protein EccE3 OS=Mycobacterium smegmatis (strain ATCC 700084 / mc(2)155) OX=246196 GN=eccE3 PE=3 SV=1 - [ECCE3_MYCS2]	2	1.83506	1.43592	1.77873
A0A0D6I006	Diguanylate cyclase OS=Mycobacterium smegmatis OX=1772 GN=ERS451418_02776 PE=4 SV=1 - [A0A0D6I006_MYCSM]	2	1.83339	1.56837	1.79595
A0A0D6J1T6	Quinone oxidoreductase OS=Mycobacterium smegmatis OX=1772 GN=ppsC_6 PE=4 SV=1 - [A0A0D6J1T6_MYCSM]	2	1.82465	1.38997	1.9361
L8FE77	Putative RNA methyltransferase OS=Mycobacterium smegmatis (strain MKD8) OX=1214915 GN=D806_2825 PE=3 SV=1 - [L8FE77_MYCSE]	2	1.81286	1.54421	1.65268
I7FUR9	Conserved transmembrane protein OS=Mycobacterium smegmatis (strain ATCC 700084 / mc(2)155) OX=246196 GN=MSMEI_6232 PE=4 SV=1 - [I7FUR9_MYCS2]	3	1.80731	1.65627	2.00708
I7GCU1	Short-chain dehydrogenase/reductase SDR OS=Mycobacterium smegmatis (strain ATCC 700084 / mc(2)155) OX=246196 GN=MSMEI_4626 PE=4 SV=1 - [I7GCU1_MYCS2]	2	1.79974	1.50203	1.93455
A0A0D6FW92	Fatty-acid-CoA ligase FadD5 OS=Mycobacterium smegmatis OX=1772 GN=fadK_1 PE=4 SV=1 - [A0A0D6FW92_MYCSM]	2	1.77647	1.40526	2.22375
A0A0D6J0I4	Virulence factor Mce family protein OS=Mycobacterium smegmatis OX=1772 GN=mce4A PE=4 SV=1 - [A0A0D6J0I4_MYCSM]	2	1.75543	1.4207	1.87878
A0A0D6IZI7	Membrane protein OS=Mycobacterium smegmatis OX=1772 GN=ERS451418_05477 PE=4 SV=1 - [A0A0D6IZI7_MYCSM]	2	1.73843	1.58881	1.82285
L8F3B3	Putative ferredoxin-dependent glutamate synthase OS=Mycobacterium smegmatis (strain MKD8) OX=1214915 GN=D806_6540 PE=4 SV=1 - [L8F3B3_MYCSE]	2	1.66944	1.47474	2.85237
A0QWU7	Probable triacylglyceride transporter MSMEG_3069/MSMEI_2992 OS=Mycobacterium smegmatis (strain ATCC 700084 / mc(2)155) OX=246196 GN=MSMEG_3069 PE=3 SV=1 - [MFS55_MYCS2]	2	1.6241	1.85966	2.49769
A0QWH1	Probable transcriptional regulatory protein MSMEG_2940/MSMEI_2866 OS=Mycobacterium smegmatis (strain ATCC 700084 / mc(2)155) OX=246196 GN=MSMEG_2940 PE=1 SV=1 - [Y2940_MYCS2]	3	1.56254	1.52441	2.04436
A0A0D6IKG2	NLP/P60 OS=Mycobacterium smegmatis OX=1772 GN=ERS451418_04136 PE=4 SV=1 - [A0A0D6IKG2_MYCSM]	2	1.47421	1.42628	2.1958
