# Supplementary material for: HspX promotes the polar localization of mycobacterial protein aggregates
Source: Sci Rep. 2019 Oct 10;9:14571. doi: 10.1038/s41598-019-51132-w (PMC6787098; doi:10.1038/s41598-019-51132-w)
Supplement: Supplementary file 3 — Table S2 [file 41598_2019_51132_MOESM3_ESM.xlsx]

## Sheet: candidates
Accession 2196 pros	Description	Score	# Unique Peptides	OE/KO	WT/KO
L8F8X2	Heat shock protein hspX OS=Mycobacterium smegmatis (strain MKD8) OX=1214915 GN=hspX PE=3 SV=1 - [L8F8X2_MYCSE]	71.003	12	3.50625	2.38865
I7FGY5	Phosphotyrosine protein phosphatase PtpA OS=Mycobacterium smegmatis (strain ATCC 700084 / mc(2)155) OX=246196 GN=ptpA PE=3 SV=1 - [I7FGY5_MYCS2]	18.8446	5	2.73846	1.46035
A0A0D6FTK1	Pyridoxamine 5'-phosphate oxidase-related FMN-binding protein OS=Mycobacterium smegmatis OX=1772 GN=ERS451418_00047 PE=4 SV=1 - [A0A0D6FTK1_MYCSM]	10.993	3	2.69009	0.863054
A0A0D6HBV4	Response regulator receiver modulated FAD-dependent pyridine nucleotide-disulfide oxidoreductase OS=Mycobacterium smegmatis OX=1772 GN=trxB_2 PE=4 SV=1 - [A0A0D6HBV4_MYCSM]	151.334	24	2.67337	1.53141
A0QRU5	Cysteine desulfurase IscS OS=Mycobacterium smegmatis (strain ATCC 700084 / mc(2)155) OX=246196 GN=iscS PE=3 SV=1 - [A0QRU5_MYCS2]	20.953	4	2.6705	1.57858
A0QT18	Uncharacterized protein OS=Mycobacterium smegmatis (strain ATCC 700084 / mc(2)155) OX=246196 GN=MSMEG_1680 PE=4 SV=1 - [A0QT18_MYCS2]	35.8855	7	2.57125	1.81246
A0R0I3	Isochorismatase hydrolase OS=Mycobacterium smegmatis (strain ATCC 700084 / mc(2)155) OX=246196 GN=MSMEG_4396 PE=4 SV=1 - [A0R0I3_MYCS2]	162.315	9	2.56851	1.30672
A0A0D6HJK7	Soj/para-related protein OS=Mycobacterium smegmatis OX=1772 GN=soj_2 PE=4 SV=1 - [A0A0D6HJK7_MYCSM]	48.3645	7	2.54173	1.44345
L8FL89	Transferase OS=Mycobacterium smegmatis (strain MKD8) OX=1214915 GN=D806_0415 PE=4 SV=1 - [L8FL89_MYCSE]	125.883	16	2.47166	1.51289
A0A0D6HB71	Putative F420-dependent oxidoreductase, MSMEG_4141 family OS=Mycobacterium smegmatis OX=1772 GN=ERS451418_01569 PE=4 SV=1 - [A0A0D6HB71_MYCSM]	6.15059	2	2.45894	1.07427
L8FH66	Phytanoyl-CoA dioxygenase OS=Mycobacterium smegmatis (strain MKD8) OX=1214915 GN=D806_1471 PE=4 SV=1 - [L8FH66_MYCSE]	9.40113	3	2.43965	1.24289
A0A0D6ILD9	Metallo-beta-lactamase OS=Mycobacterium smegmatis OX=1772 GN=ERS451418_04221 PE=4 SV=1 - [A0A0D6ILD9_MYCSM]	33.1244	5	2.36983	1.87396
L8FFE9	Oxidoreductase OS=Mycobacterium smegmatis (strain MKD8) OX=1214915 GN=D806_2070 PE=4 SV=1 - [L8FFE9_MYCSE]	10.9174	5	2.36163	1.0623
A0A0D6I0D2	NADPH-dependent FMN reductase OS=Mycobacterium smegmatis OX=1772 GN=ssuE PE=4 SV=1 - [A0A0D6I0D2_MYCSM]	13.6182	4	2.35906	1.89726
A0A0D6HCP3	Aminotransferase class III OS=Mycobacterium smegmatis OX=1772 GN=tpa_2 PE=3 SV=1 - [A0A0D6HCP3_MYCSM]	28.3198	10	2.30755	1.51845
A0A0D6HUZ9	GntR family transcriptional regulator OS=Mycobacterium smegmatis OX=1772 GN=ERS451418_02500 PE=4 SV=1 - [A0A0D6HUZ9_MYCSM]	7.41745	3	2.28909	1.25056
L8FBF7	Putative acyl-CoA dehydrogenase OS=Mycobacterium smegmatis (strain MKD8) OX=1214915 GN=D806_3323 PE=4 SV=1 - [L8FBF7_MYCSE]	36.75	9	2.28223	1.25165
A0A0D6IY31	Peroxidase (Non-heme peroxidase), BpoB, alpha/beta hydrolase family OS=Mycobacterium smegmatis OX=1772 GN=bpoB PE=4 SV=1 - [A0A0D6IY31_MYCSM]	31.9068	7	2.27214	1.30045
A0A0D6J2H5	Uncharacterized protein OS=Mycobacterium smegmatis OX=1772 GN=ERS451418_06544 PE=4 SV=1 - [A0A0D6J2H5_MYCSM]	14.2349	4	2.24949	1.30605
A0A0D6J408	Chromosome partitioning protein ParA OS=Mycobacterium smegmatis OX=1772 GN=soj_4 PE=4 SV=1 - [A0A0D6J408_MYCSM]	42.366	9	2.24083	1.43852
A0A0D6J2G7	Luciferase-like protein OS=Mycobacterium smegmatis OX=1772 GN=ERS451418_06270 PE=4 SV=1 - [A0A0D6J2G7_MYCSM]	23.346	6	2.23918	0.959116
A0R4M3	Short chain dehydrogenase OS=Mycobacterium smegmatis (strain ATCC 700084 / mc(2)155) OX=246196 GN=MSMEG_5885 PE=4 SV=1 - [A0R4M3_MYCS2]	25.1981	7	2.22867	1.31826
I7GA71	Uncharacterized protein OS=Mycobacterium smegmatis (strain ATCC 700084 / mc(2)155) OX=246196 GN=MSMEI_6005 PE=4 SV=1 - [I7GA71_MYCS2]	12.2199	5	2.22853	1.34683
A0A0D6ID22	Urease accessory protein UreG OS=Mycobacterium smegmatis OX=1772 GN=ureG_2 PE=3 SV=1 - [A0A0D6ID22_MYCSM]	22.3734	5	2.22572	1.72475
L8F9R0	Uncharacterized protein OS=Mycobacterium smegmatis (strain MKD8) OX=1214915 GN=D806_4023 PE=4 SV=1 - [L8F9R0_MYCSE]	48.2906	12	2.21043	1.2435
L8F248	Ribose 5-phosphate isomerase OS=Mycobacterium smegmatis (strain MKD8) OX=1214915 GN=D806_6829 PE=4 SV=1 - [L8F248_MYCSE]	5.39134	2	2.15651	1.17794
A0A0D6IMC4	HAD-superfamily hydrolase OS=Mycobacterium smegmatis OX=1772 GN=ERS451418_04189 PE=4 SV=1 - [A0A0D6IMC4_MYCSM]	45.1332	7	2.14937	1.56663
I7FXI0	Uncharacterized protein OS=Mycobacterium smegmatis (strain ATCC 700084 / mc(2)155) OX=246196 GN=MSMEI_1027 PE=4 SV=1 - [I7FXI0_MYCS2]	9.48586	4	2.13909	1.3871
A0A0D6GQB4	Polyphosphate kinase OS=Mycobacterium smegmatis OX=1772 GN=ERS451418_00922 PE=4 SV=1 - [A0A0D6GQB4_MYCSM]	61.8695	14	2.13771	2.37386
L8F664	DNA-3-methyladenine glycosylase I OS=Mycobacterium smegmatis (strain MKD8) OX=1214915 GN=tag PE=4 SV=1 - [L8F664_MYCSE]	11.7226	4	2.09799	1.31556
A0QS36	Metallo-beta-lactamase family protein OS=Mycobacterium smegmatis (strain ATCC 700084 / mc(2)155) OX=246196 GN=MSMEG_1334 PE=4 SV=1 - [A0QS36_MYCS2]	11.587	4	2.09562	1.51318
A0A0D6IBW4	Pyridoxal-dependent decarboxylase OS=Mycobacterium smegmatis OX=1772 GN=ddc PE=3 SV=1 - [A0A0D6IBW4_MYCSM]	13.9505	5	2.09515	1.42454
I7GCW9	Short-chain dehydrogenase/reductase SDR OS=Mycobacterium smegmatis (strain ATCC 700084 / mc(2)155) OX=246196 GN=MSMEI_4026 PE=4 SV=1 - [I7GCW9_MYCS2]	24.0407	6	2.08487	1.89188
L8FE47	Transcriptional repressor NrdR OS=Mycobacterium smegmatis (strain MKD8) OX=1214915 GN=nrdR PE=3 SV=1 - [L8FE47_MYCSE]	21.268	5	2.06196	1.2197
A0A0D6I1B6	Phospho-2-dehydro-3-deoxyheptonate aldolase OS=Mycobacterium smegmatis OX=1772 GN=aroG_1 PE=3 SV=1 - [A0A0D6I1B6_MYCSM]	5.84688	4	2.05022	1.44429
A0A0D6J0P5	Glycine cleavage T protein (Aminomethyl transferase) OS=Mycobacterium smegmatis OX=1772 GN=ERS451418_05628 PE=3 SV=1 - [A0A0D6J0P5_MYCSM]	27.1501	6	2.03905	1.15866
L8FGF4	Alanine racemase OS=Mycobacterium smegmatis (strain MKD8) OX=1214915 GN=D806_1630 PE=3 SV=1 - [L8FGF4_MYCSE]	28.1259	8	2.03607	1.43169
A0A0D6IUN3	Luciferase family protein OS=Mycobacterium smegmatis OX=1772 GN=limB_5 PE=4 SV=1 - [A0A0D6IUN3_MYCSM]	9.97241	4	2.03272	0.940945
A0QVL5	Cob(I)alamin adenosyltransferase OS=Mycobacterium smegmatis (strain ATCC 700084 / mc(2)155) OX=246196 GN=cobO PE=4 SV=1 - [A0QVL5_MYCS2]	55.6081	7	2.03075	1.52182
L8F588	Magnesium-chelatase subunit chlI OS=Mycobacterium smegmatis (strain MKD8) OX=1214915 GN=chlI PE=4 SV=1 - [L8F588_MYCSE]	159.888	26	2.00684	1.15907
I7FIQ1	UDP-N-acetylglucosamine 1-carboxyvinyltransferase OS=Mycobacterium smegmatis (strain ATCC 700084 / mc(2)155) OX=246196 GN=murA PE=3 SV=1 - [I7FIQ1_MYCS2]	111.589	16	1.9997	1.66557
Q59560	Protein RecA OS=Mycobacterium smegmatis (strain ATCC 700084 / mc(2)155) OX=246196 GN=recA PE=1 SV=1 - [RECA_MYCS2]	119.168	21	1.99933	1.41622
A0A0D6HL23	Xenobiotic compound monooxygenase, DszA family OS=Mycobacterium smegmatis OX=1772 GN=ntaA_3 PE=4 SV=1 - [A0A0D6HL23_MYCSM]	36.6174	10	1.98957	1.39114
A0R5R0	Recombination protein RecR OS=Mycobacterium smegmatis (strain ATCC 700084 / mc(2)155) OX=246196 GN=recR PE=3 SV=1 - [RECR_MYCS2]	13.0842	5	1.97396	1.32016
I7GAW9	Methyltransferase type 11 OS=Mycobacterium smegmatis (strain ATCC 700084 / mc(2)155) OX=246196 GN=MSMEI_6311 PE=4 SV=1 - [I7GAW9_MYCS2]	10.8473	3	1.96915	1.35168
A0QTF3	N5-carboxyaminoimidazole ribonucleotide mutase OS=Mycobacterium smegmatis (strain ATCC 700084 / mc(2)155) OX=246196 GN=purE PE=3 SV=1 - [A0QTF3_MYCS2]	5.73649	3	1.96595	1.24467
I7G317	Bromoperoxidase BpoC OS=Mycobacterium smegmatis (strain ATCC 700084 / mc(2)155) OX=246196 GN=bpoC PE=4 SV=1 - [I7G317_MYCS2]	8.03639	3	1.95833	1.29677
L8FEN6	D-alanine--D-alanine ligase OS=Mycobacterium smegmatis (strain MKD8) OX=1214915 GN=ddl PE=3 SV=1 - [L8FEN6_MYCSE]	21.7175	8	1.9502	1.2481
A0A0D6G054	CoA binding domain protein OS=Mycobacterium smegmatis OX=1772 GN=yccU PE=4 SV=1 - [A0A0D6G054_MYCSM]	7.9187	3	1.95012	1.6012
A0A0D6I4H7	Protein of uncharacterized function (DUF3097) OS=Mycobacterium smegmatis OX=1772 GN=ERS451418_03016 PE=4 SV=1 - [A0A0D6I4H7_MYCSM]	31.0562	9	1.94262	1.49999
A0QUN5	Hydrogenase accessory protein HypB OS=Mycobacterium smegmatis (strain ATCC 700084 / mc(2)155) OX=246196 GN=hypB PE=4 SV=1 - [A0QUN5_MYCS2]	71.1028	9	1.93178	1.55629
A0R589	Epoxide hydrolase OS=Mycobacterium smegmatis (strain ATCC 700084 / mc(2)155) OX=246196 GN=MSMEG_6106 PE=4 SV=1 - [A0R589_MYCS2]	10.1825	2	1.92153	1.18402
A0A0D6H6K1	Peptide chain release factor 3 OS=Mycobacterium smegmatis OX=1772 GN=prfC PE=3 SV=1 - [A0A0D6H6K1_MYCSM]	40.6897	15	1.92114	1.38404
A0QRU8	Phosphoadenosine phosphosulfate reductase OS=Mycobacterium smegmatis (strain ATCC 700084 / mc(2)155) OX=246196 GN=MSMEG_1245 PE=4 SV=1 - [A0QRU8_MYCS2]	21.1806	8	1.91709	1.37381
A0R196	ATP-dependent Clp protease ATP-binding subunit ClpX OS=Mycobacterium smegmatis (strain ATCC 700084 / mc(2)155) OX=246196 GN=clpX PE=3 SV=1 - [CLPX_MYCS2]	38.6682	13	1.91702	1.22178
A0A0D6GKN9	Putative F420-dependent oxidoreductase, MSMEG_4141 family OS=Mycobacterium smegmatis OX=1772 GN=ERS451418_00764 PE=4 SV=1 - [A0A0D6GKN9_MYCSM]	22.7219	8	1.91049	1.1819
A0A0D6IBU5	Uncharacterized N-acetyltransferase ERS451418_03484 OS=Mycobacterium smegmatis OX=1772 GN=eis PE=3 SV=1 - [A0A0D6IBU5_MYCSM]	19.3154	6	1.90848	1.20295
A0R5N0	Hercynine oxygenase OS=Mycobacterium smegmatis (strain ATCC 700084 / mc(2)155) OX=246196 GN=egtB PE=1 SV=1 - [EGTB_MYCS2]	63.1698	14	1.90443	1.33719
A0QTY6	Stress responsive A/B Barrel Domain superfamily protein OS=Mycobacterium smegmatis (strain ATCC 700084 / mc(2)155) OX=246196 GN=MSMEG_2010 PE=4 SV=1 - [A0QTY6_MYCS2]	11.5832	2	1.89465	1.50367
A0QRQ7	3-oxoacyl-[acyl-carrier-protein] synthase 2 OS=Mycobacterium smegmatis (strain ATCC 700084 / mc(2)155) OX=246196 GN=MSMEG_1204 PE=3 SV=1 - [A0QRQ7_MYCS2]	9.23836	5	1.89344	1.37014
L0J2N8	Endonuclease NucS OS=Mycobacterium sp. JS623 OX=212767 GN=nucS PE=3 SV=1 - [L0J2N8_9MYCO]	10.813	5	1.88413	1.23745
A0R1X0	Glutamate racemase OS=Mycobacterium smegmatis (strain ATCC 700084 / mc(2)155) OX=246196 GN=murI PE=1 SV=1 - [MURI_MYCS2]	28.5348	9	1.88358	1.26871
A0R074	Octanoyltransferase OS=Mycobacterium smegmatis (strain ATCC 700084 / mc(2)155) OX=246196 GN=lipB PE=3 SV=1 - [LIPB_MYCS2]	39.5883	10	1.88265	1.33687
A0QV01	Uracil-DNA glycosylase OS=Mycobacterium smegmatis (strain ATCC 700084 / mc(2)155) OX=246196 GN=ung PE=3 SV=1 - [UNG_MYCS2]	34.114	10	1.88171	1.40417
A0A0D6J050	GTP 3',8-cyclase OS=Mycobacterium smegmatis OX=1772 GN=moaA2 PE=3 SV=1 - [A0A0D6J050_MYCSM]	19.3562	4	1.88009	1.34676
A0QPW5	Antar domain protein OS=Mycobacterium smegmatis (strain ATCC 700084 / mc(2)155) OX=246196 GN=MSMEG_0542 PE=4 SV=1 - [A0QPW5_MYCS2]	43.3238	11	1.87143	1.57388
A0QQP1	Phosphomethylpyrimidine kinase OS=Mycobacterium smegmatis (strain ATCC 700084 / mc(2)155) OX=246196 GN=thiD PE=4 SV=1 - [A0QQP1_MYCS2]	27.7681	8	1.8605	1.45733
A0A0D6J0Z6	Phosphoglycerate mutase OS=Mycobacterium smegmatis OX=1772 GN=ERS451418_05903 PE=4 SV=1 - [A0A0D6J0Z6_MYCSM]	5.0817	2	1.85826	1.34367
A0A0D6IJK2	HAD superfamily hydrolase OS=Mycobacterium smegmatis OX=1772 GN=ERS451418_04060 PE=4 SV=1 - [A0A0D6IJK2_MYCSM]	18.2022	5	1.85758	1.35258
A0A0D6IDY7	AMP-dependent synthetase and ligase OS=Mycobacterium smegmatis OX=1772 GN=fadK_3 PE=4 SV=1 - [A0A0D6IDY7_MYCSM]	11.5488	3	1.85405	1.50252
L8FMA0	Uncharacterized protein OS=Mycobacterium smegmatis (strain MKD8) OX=1214915 GN=D806_0432 PE=4 SV=1 - [L8FMA0_MYCSE]	32.5165	7	1.85034	1.23658
A0A0D6J2R1	Aldo/keto reductase OS=Mycobacterium smegmatis OX=1772 GN=ydbC_3 PE=4 SV=1 - [A0A0D6J2R1_MYCSM]	37.4901	14	1.841	1.15027
P0C563	30S ribosomal protein S12 OS=Mycobacterium smegmatis OX=1772 GN=rpsL PE=3 SV=1 - [RS12_MYCSM]	38.0638	5	1.83413	1.464
A0A0D6J0I6	Acetyl-COA acetyltransferase Fada6 (Acetoacetyl-COA thiolase) OS=Mycobacterium smegmatis OX=1772 GN=fadA6_2 PE=3 SV=1 - [A0A0D6J0I6_MYCSM]	8.50258	2	1.83124	1.30338
I7FC89	Alpha/beta hydrolase fold protein OS=Mycobacterium smegmatis (strain ATCC 700084 / mc(2)155) OX=246196 GN=MSMEI_2677 PE=4 SV=1 - [I7FC89_MYCS2]	21.1996	6	1.8294	1.22385
L8F7W1	Response regulator OS=Mycobacterium smegmatis (strain MKD8) OX=1214915 GN=phoP PE=4 SV=1 - [L8F7W1_MYCSE]	77.0443	12	1.8265	1.58707
A0A0D6HWJ5	Aminoglycoside phosphotransferase OS=Mycobacterium smegmatis OX=1772 GN=ERS451418_02564 PE=4 SV=1 - [A0A0D6HWJ5_MYCSM]	27.8291	8	1.825	1.51185
L8FHD3	Transcriptional regulator, GntR family protein OS=Mycobacterium smegmatis (strain MKD8) OX=1214915 GN=D806_2489 PE=4 SV=1 - [L8FHD3_MYCSE]	6.73953	3	1.82365	1.2182
L8F8Z6	Transcriptional regulatory protein devR OS=Mycobacterium smegmatis (strain MKD8) OX=1214915 GN=D806_4061 PE=4 SV=1 - [L8F8Z6_MYCSE]	9.22334	3	1.82292	1.06082
A0A0D6HF26	HAD-superfamily hydrolase OS=Mycobacterium smegmatis OX=1772 GN=yfbT PE=4 SV=1 - [A0A0D6HF26_MYCSM]	8.47193	3	1.82164	1.34606
I7FMQ6	Luciferase-like monooxygenase superfamily OS=Mycobacterium smegmatis (strain ATCC 700084 / mc(2)155) OX=246196 GN=MSMEI_3525 PE=4 SV=1 - [I7FMQ6_MYCS2]	7.27564	3	1.82092	1.10186
A0A0D6ITM9	Acyl-CoA ligase FadD31 OS=Mycobacterium smegmatis OX=1772 GN=ERS451418_04747 PE=4 SV=1 - [A0A0D6ITM9_MYCSM]	21.6465	8	1.81197	1.21899
A0QRV7	DEAD/DEAH box helicase OS=Mycobacterium smegmatis (strain ATCC 700084 / mc(2)155) OX=246196 GN=MSMEG_1254 PE=4 SV=1 - [A0QRV7_MYCS2]	15.8426	6	1.81004	1.56666
I7FJX2	Uncharacterized protein OS=Mycobacterium smegmatis (strain ATCC 700084 / mc(2)155) OX=246196 GN=MSMEI_2580 PE=4 SV=1 - [I7FJX2_MYCS2]	17.6504	5	1.80148	1.58003
L8FJB4	RNA polymerase sigma-F factor OS=Mycobacterium smegmatis (strain MKD8) OX=1214915 GN=sigF PE=3 SV=1 - [L8FJB4_MYCSE]	12.1038	3	1.80088	1.15175
A0A0D6ILJ5	3-oxoacyl-(Acyl-carrier-protein) synthase 1 KasA OS=Mycobacterium smegmatis OX=1772 GN=kasB_2 PE=3 SV=1 - [A0A0D6ILJ5_MYCSM]	96.453	16	1.79277	1.14912
A0R5D5	DNA polymerase III subunit delta OS=Mycobacterium smegmatis (strain ATCC 700084 / mc(2)155) OX=246196 GN=MSMEG_6153 PE=4 SV=1 - [A0R5D5_MYCS2]	50.9544	12	1.79266	1.28503
A0QX95	Indole-3-glycerol phosphate synthase OS=Mycobacterium smegmatis (strain ATCC 700084 / mc(2)155) OX=246196 GN=trpC PE=1 SV=1 - [TRPC_MYCS2]	20.4684	12	1.79016	1.2617
L8FCR5	Histidinol-phosphate aminotransferase OS=Mycobacterium smegmatis (strain MKD8) OX=1214915 GN=hisC PE=3 SV=1 - [L8FCR5_MYCSE]	26.0067	7	1.78526	1.20379
A0A0D6J2G5	1-aminocyclopropane-1-carboxylate deaminase OS=Mycobacterium smegmatis OX=1772 GN=acdS PE=3 SV=1 - [A0A0D6J2G5_MYCSM]	28.9254	9	1.78511	1.49813
A0A0D6HWQ0	Acyl-CoA thioesterase OS=Mycobacterium smegmatis OX=1772 GN=tesB_1 PE=4 SV=1 - [A0A0D6HWQ0_MYCSM]	15.3792	5	1.77887	1.36381
L8F7F7	Putative ATP-dependent DNA helicase OS=Mycobacterium smegmatis (strain MKD8) OX=1214915 GN=D806_5997 PE=4 SV=1 - [L8F7F7_MYCSE]	57.7403	16	1.77541	1.37523
I7G0H6	4-hydroxy-tetrahydrodipicolinate synthase OS=Mycobacterium smegmatis (strain ATCC 700084 / mc(2)155) OX=246196 GN=dapA PE=3 SV=1 - [I7G0H6_MYCS2]	16.7211	6	1.77256	1.29065
L8FBX9	Cysteine desulfurase OS=Mycobacterium smegmatis (strain MKD8) OX=1214915 GN=csd PE=3 SV=1 - [L8FBX9_MYCSE]	23.5948	7	1.77226	1.48391
L8F8U8	Phosphoadenosine phosphosulfate reductase OS=Mycobacterium smegmatis (strain MKD8) OX=1214915 GN=cysH PE=3 SV=1 - [L8F8U8_MYCSE]	23.0278	6	1.76513	1.15714
A0A0D6HZI2	Protoporphyrin IX magnesium-chelatase OS=Mycobacterium smegmatis OX=1772 GN=bchI PE=4 SV=1 - [A0A0D6HZI2_MYCSM]	93.6892	22	1.76201	1.30516
I7GAS0	5'-3' exonuclease OS=Mycobacterium smegmatis (strain ATCC 700084 / mc(2)155) OX=246196 GN=MSMEI_3793 PE=1 SV=1 - [I7GAS0_MYCS2]	60.5248	13	1.76017	1.30636
L8F3X9	Putative cold shock protein A OS=Mycobacterium smegmatis (strain MKD8) OX=1214915 GN=D806_6225 PE=4 SV=1 - [L8F3X9_MYCSE]	6.09081	2	1.75949	1.19935
A0QRA7	Probable enoyl-CoA hydratase OS=Mycobacterium smegmatis (strain ATCC 700084 / mc(2)155) OX=246196 GN=MSMEG_1048 PE=4 SV=1 - [A0QRA7_MYCS2]	10.4545	4	1.75944	1.23626
A0A0D6IV74	DNA repair exonuclease SbcD OS=Mycobacterium smegmatis OX=1772 GN=ERS451418_04863 PE=4 SV=1 - [A0A0D6IV74_MYCSM]	8.3445	3	1.7594	1.19303
A0QP37	DNA-binding protein OS=Mycobacterium smegmatis (strain ATCC 700084 / mc(2)155) OX=246196 GN=MSMEG_0260 PE=4 SV=1 - [A0QP37_MYCS2]	5.13036	3	1.75835	1.2603
P0C557	Chromosomal replication initiator protein DnaA OS=Mycobacterium smegmatis OX=1772 GN=dnaA PE=3 SV=1 - [DNAA_MYCSM]	95.6603	21	1.75786	1.54695
L8FD14	HTH-type transcriptional repressor AcnR OS=Mycobacterium smegmatis (strain MKD8) OX=1214915 GN=acnR PE=4 SV=1 - [L8FD14_MYCSE]	5.06613	2	1.75464	1.26446
A0QTU1	Putative transcriptional regulatory protein OS=Mycobacterium smegmatis (strain ATCC 700084 / mc(2)155) OX=246196 GN=MSMEG_1963 PE=4 SV=1 - [A0QTU1_MYCS2]	16.6738	7	1.75126	1.35846
A0QVR7	HpcH/HpaI aldolase/citrate lyase family protein, putative OS=Mycobacterium smegmatis (strain ATCC 700084 / mc(2)155) OX=246196 GN=MSMEG_2667 PE=3 SV=1 - [A0QVR7_MYCS2]	8.48475	5	1.75122	1.25524
A0A0D6IB78	Catalase-peroxidase OS=Mycobacterium smegmatis OX=1772 GN=katG2 PE=3 SV=1 - [A0A0D6IB78_MYCSM]	125.657	26	1.75093	1.04184
I7G537	Uncharacterized protein OS=Mycobacterium smegmatis (strain ATCC 700084 / mc(2)155) OX=246196 GN=MSMEI_1208 PE=4 SV=1 - [I7G537_MYCS2]	20.7428	6	1.7458	1.39743
A0QP89	Phosphogluconate dehydratase OS=Mycobacterium smegmatis (strain ATCC 700084 / mc(2)155) OX=246196 GN=edd PE=3 SV=1 - [A0QP89_MYCS2]	6.97041	4	1.74579	1.22751
A0A0D6J1G5	tRNA-dihydrouridine synthase OS=Mycobacterium smegmatis OX=1772 GN=dus PE=3 SV=1 - [A0A0D6J1G5_MYCSM]	28.0339	7	1.74468	1.14438
A0A0D6G1D9	Aminoglycoside phosphotransferase OS=Mycobacterium smegmatis OX=1772 GN=ERS451418_00278 PE=4 SV=1 - [A0A0D6G1D9_MYCSM]	8.42504	5	1.74324	1.32573
A0QQT2	DNA or RNA helicase of superfamily protein II OS=Mycobacterium smegmatis (strain ATCC 700084 / mc(2)155) OX=246196 GN=MSMEG_0866 PE=4 SV=1 - [A0QQT2_MYCS2]	44.8241	14	1.73809	1.61441
L8FDR5	Uncharacterized protein OS=Mycobacterium smegmatis (strain MKD8) OX=1214915 GN=D806_3760 PE=4 SV=1 - [L8FDR5_MYCSE]	10.1558	3	1.73631	1.28317
A0R1A8	Putative oxidoreductase YdbC OS=Mycobacterium smegmatis (strain ATCC 700084 / mc(2)155) OX=246196 GN=MSMEG_4686 PE=4 SV=1 - [A0R1A8_MYCS2]	17.4507	4	1.73629	1.16435
I7G7U2	Aldo-keto reductase OS=Mycobacterium smegmatis (strain ATCC 700084 / mc(2)155) OX=246196 GN=MSMEI_2847 PE=4 SV=1 - [I7G7U2_MYCS2]	22.6559	6	1.72274	1.35143
A0QNI9	ESX-1 secretion system protein EccA1 OS=Mycobacterium smegmatis (strain ATCC 700084 / mc(2)155) OX=246196 GN=eccA1 PE=3 SV=1 - [ECCA1_MYCS2]	44.2911	14	1.71929	1.19601
A0A0D6J1H8	DNA polymerase III subunit gamma/tau OS=Mycobacterium smegmatis OX=1772 GN=dnaX PE=3 SV=1 - [A0A0D6J1H8_MYCSM]	53.3848	12	1.71714	1.25561
A0R2G2	Pyruvate ferredoxin/flavodoxin oxidoreductase family protein OS=Mycobacterium smegmatis (strain ATCC 700084 / mc(2)155) OX=246196 GN=MSMEG_5100 PE=4 SV=1 - [A0R2G2_MYCS2]	42.9501	16	1.71344	1.34288
L8FFT1	Exodeoxyribonuclease III OS=Mycobacterium smegmatis (strain MKD8) OX=1214915 GN=D806_1728 PE=4 SV=1 - [L8FFT1_MYCSE]	8.821	4	1.71164	1.28616
I7F7Y9	Uncharacterized protein OS=Mycobacterium smegmatis (strain ATCC 700084 / mc(2)155) OX=246196 GN=MSMEI_1224 PE=4 SV=1 - [I7F7Y9_MYCS2]	28.2469	10	1.70859	1.33121
L8F9D4	3-oxoacyl-[acyl-carrier-protein] synthase 1 OS=Mycobacterium smegmatis (strain MKD8) OX=1214915 GN=kasA PE=3 SV=1 - [L8F9D4_MYCSE]	148.964	20	1.70738	1.33952
A0A0D6IMA8	Acyl-CoA dehydrogenase OS=Mycobacterium smegmatis OX=1772 GN=ERS451418_04265 PE=4 SV=1 - [A0A0D6IMA8_MYCSM]	17.6938	7	1.70638	1.36738
L8FF95	Hydrogenase expression/formation protein HypD OS=Mycobacterium smegmatis (strain MKD8) OX=1214915 GN=D806_2313 PE=4 SV=1 - [L8FF95_MYCSE]	26.5448	9	1.70348	1.50381
L8F9D3	Putative sterol-4-alpha-carboxylate 3-dehydrogenase OS=Mycobacterium smegmatis (strain MKD8) OX=1214915 GN=D806_5293 PE=4 SV=1 - [L8F9D3_MYCSE]	32.9129	7	1.69996	1.43374
A0A0D6IEC5	AAA ATPase OS=Mycobacterium smegmatis OX=1772 GN=ERS451418_03565 PE=4 SV=1 - [A0A0D6IEC5_MYCSM]	34.4862	12	1.69985	1.3046
A0QZY0	L-cysteine:1D-myo-inositol 2-amino-2-deoxy-alpha-D-glucopyranoside ligase OS=Mycobacterium smegmatis (strain ATCC 700084 / mc(2)155) OX=246196 GN=mshC PE=1 SV=1 - [MSHC_MYCS2]	25.876	9	1.69813	1.2746
A0QSL4	50S ribosomal protein L36 OS=Mycobacterium smegmatis (strain ATCC 700084 / mc(2)155) OX=246196 GN=rpmJ PE=1 SV=1 - [RL36_MYCS2]	9.11563	3	1.6981	1.34205
A0A0D6IIV3	Nucleotidyltransferase domain-containing protein OS=Mycobacterium smegmatis OX=1772 GN=ERS451418_03982 PE=4 SV=1 - [A0A0D6IIV3_MYCSM]	10.0572	3	1.69757	1.4845
A0A0D6J0A9	Oxidoreductase OS=Mycobacterium smegmatis OX=1772 GN=rutA_6 PE=4 SV=1 - [A0A0D6J0A9_MYCSM]	28.7114	6	1.69683	0.654775
A0A0D6II55	Regulatory protein OS=Mycobacterium smegmatis OX=1772 GN=ERS451418_03941 PE=4 SV=1 - [A0A0D6II55_MYCSM]	7.44325	2	1.69565	1.54084
I7FF89	Amidase OS=Mycobacterium smegmatis (strain ATCC 700084 / mc(2)155) OX=246196 GN=amiD PE=3 SV=1 - [I7FF89_MYCS2]	6.64878	2	1.69359	1.48207
A0A0D6IPV2	ATPase associated with various cellular activities OS=Mycobacterium smegmatis OX=1772 GN=ERS451418_04464 PE=4 SV=1 - [A0A0D6IPV2_MYCSM]	23.7769	8	1.69263	1.33121
I7F4I6	Conserved hypothetical proline and alanine rich protein OS=Mycobacterium smegmatis (strain ATCC 700084 / mc(2)155) OX=246196 GN=MSMEI_0068 PE=4 SV=1 - [I7F4I6_MYCS2]	80.8515	21	1.69171	1.27997
A0A0D6IGR0	Precorrin-8X methylmutase OS=Mycobacterium smegmatis OX=1772 GN=cobH PE=4 SV=1 - [A0A0D6IGR0_MYCSM]	8.32146	2	1.6863	1.72464
I7FHQ0	Alkanesulfonate monooxygenase 2 OS=Mycobacterium smegmatis (strain ATCC 700084 / mc(2)155) OX=246196 GN=MSMEI_4426 PE=4 SV=1 - [I7FHQ0_MYCS2]	5.5884	2	1.68534	1.26682
Q3L885	Polyketide synthase OS=Mycobacterium smegmatis (strain ATCC 700084 / mc(2)155) OX=246196 GN=pks PE=4 SV=1 - [Q3L885_MYCS2]	128.919	37	1.68254	1.70434
L8FJR6	50S ribosomal protein L17 OS=Mycobacterium smegmatis (strain MKD8) OX=1214915 GN=rplQ PE=3 SV=1 - [L8FJR6_MYCSE]	39.2816	7	1.68198	1.78611
A0A0D6I9J4	YaeQ family protein OS=Mycobacterium smegmatis OX=1772 GN=yaeQ PE=4 SV=1 - [A0A0D6I9J4_MYCSM]	7.45584	3	1.67645	1.38788
I7GCU3	Putative monooxygenase yxeK OS=Mycobacterium smegmatis (strain ATCC 700084 / mc(2)155) OX=246196 GN=MSMEI_3986 PE=4 SV=1 - [I7GCU3_MYCS2]	23.9719	6	1.67486	1.5745
A0A0D6HJZ8	NADH pyrophosphatase NudC OS=Mycobacterium smegmatis OX=1772 GN=nudC PE=4 SV=1 - [A0A0D6HJZ8_MYCSM]	38.078	3	1.67386	1.235
A0A0D6FS14	DNA replication and repair protein RecF OS=Mycobacterium smegmatis OX=1772 GN=recF PE=3 SV=1 - [A0A0D6FS14_MYCSM]	16.8527	8	1.67205	1.34048
I7F8P2	GAF sensor signal transduction histidine kinase OS=Mycobacterium smegmatis (strain ATCC 700084 / mc(2)155) OX=246196 GN=MSMEI_1457 PE=4 SV=1 - [I7F8P2_MYCS2]	37.6477	8	1.66852	1.33437
A0R5N7	Aspartate-semialdehyde dehydrogenase OS=Mycobacterium smegmatis (strain ATCC 700084 / mc(2)155) OX=246196 GN=asd PE=3 SV=1 - [A0R5N7_MYCS2]	64.5397	18	1.66385	1.24737
A0R008	Cell division protein SepF OS=Mycobacterium smegmatis (strain ATCC 700084 / mc(2)155) OX=246196 GN=sepF PE=3 SV=1 - [SEPF_MYCS2]	10.7409	5	1.66265	1.22498
I7FAV0	Tetratricopeptide TPR_4 OS=Mycobacterium smegmatis (strain ATCC 700084 / mc(2)155) OX=246196 GN=MSMEI_2210 PE=4 SV=1 - [I7FAV0_MYCS2]	31.9547	8	1.65962	1.26975
A0A0D6IFX3	Protein of uncharacterized function (DUF1006) OS=Mycobacterium smegmatis OX=1772 GN=ERS451418_03773 PE=4 SV=1 - [A0A0D6IFX3_MYCSM]	13.7708	5	1.6581	1.20117
A0A0D6IY40	Medium chain fatty-acid-CoA ligase FadD14 OS=Mycobacterium smegmatis OX=1772 GN=fadD14_1 PE=4 SV=1 - [A0A0D6IY40_MYCSM]	13.465	5	1.65796	1.27043
A0QQJ4	F420-dependent glucose-6-phosphate dehydrogenase OS=Mycobacterium smegmatis (strain ATCC 700084 / mc(2)155) OX=246196 GN=fgd PE=1 SV=2 - [FGD_MYCS2]	68.4139	9	1.65481	1.05566
A0QY16	Uncharacterized protein OS=Mycobacterium smegmatis (strain ATCC 700084 / mc(2)155) OX=246196 GN=MSMEG_3500 PE=3 SV=1 - [A0QY16_MYCS2]	14.1109	6	1.65394	1.26757
A0QPU6	DNA-binding protein OS=Mycobacterium smegmatis (strain ATCC 700084 / mc(2)155) OX=246196 GN=MSMEG_0523 PE=4 SV=1 - [A0QPU6_MYCS2]	17.5454	3	1.65298	1.31841
I7FVW4	Enoyl-CoA hydratase/isomerase OS=Mycobacterium smegmatis (strain ATCC 700084 / mc(2)155) OX=246196 GN=MSMEI_0251 PE=4 SV=1 - [I7FVW4_MYCS2]	6.69604	2	1.65265	1.34908
A0A0D6IM60	Phosphonoacetaldehyde hydrolase OS=Mycobacterium smegmatis OX=1772 GN=phnX PE=4 SV=1 - [A0A0D6IM60_MYCSM]	21.1209	5	1.65076	1.26628
I7GBJ7	Putative phosphatidylinositol 3-and 4-kinase OS=Mycobacterium smegmatis (strain ATCC 700084 / mc(2)155) OX=246196 GN=MSMEI_4093 PE=4 SV=1 - [I7GBJ7_MYCS2]	29.0486	3	1.64566	1.1779
L8FK62	Tetratricopeptide repeat family protein OS=Mycobacterium smegmatis (strain MKD8) OX=1214915 GN=D806_1329 PE=4 SV=1 - [L8FK62_MYCSE]	58.983	15	1.64141	1.17712
A0A0D6I442	Shikimate kinase OS=Mycobacterium smegmatis OX=1772 GN=aroK PE=3 SV=1 - [A0A0D6I442_MYCSM]	8.29247	4	1.6397	1.26063
A0QWD4	Hydrolase, putative OS=Mycobacterium smegmatis (strain ATCC 700084 / mc(2)155) OX=246196 GN=MSMEG_2902 PE=4 SV=1 - [A0QWD4_MYCS2]	13.6975	4	1.6387	1.45584
L8F2R9	DNA-directed DNA polymerase III epsilon subunit OS=Mycobacterium smegmatis (strain MKD8) OX=1214915 GN=D806_6361 PE=4 SV=1 - [L8F2R9_MYCSE]	5.00049	2	1.63855	1.24946
A0A0D6IJ39	NmrA-like family protein OS=Mycobacterium smegmatis OX=1772 GN=azoB_3 PE=4 SV=1 - [A0A0D6IJ39_MYCSM]	8.59781	3	1.63798	1.43807
L8FIY7	Putative aspartate aminotransferase OS=Mycobacterium smegmatis (strain MKD8) OX=1214915 GN=D806_0781 PE=4 SV=1 - [L8FIY7_MYCSE]	13.5213	6	1.63422	1.20816
L8F2F6	Glycerol kinase OS=Mycobacterium smegmatis (strain MKD8) OX=1214915 GN=glpK PE=3 SV=1 - [L8F2F6_MYCSE]	9.43478	2	1.63223	1.14511
I7F965	Peptidase M20 domain-containing protein 2 OS=Mycobacterium smegmatis (strain ATCC 700084 / mc(2)155) OX=246196 GN=amiB1 PE=3 SV=1 - [I7F965_MYCS2]	24.0785	6	1.63157	1.38165
I7GBY1	Alpha/beta hydrolase fold protein OS=Mycobacterium smegmatis (strain ATCC 700084 / mc(2)155) OX=246196 GN=MSMEI_6721 PE=4 SV=1 - [I7GBY1_MYCS2]	25.3308	7	1.63023	1.15338
I7G7M8	Luciferase-like protein OS=Mycobacterium smegmatis (strain ATCC 700084 / mc(2)155) OX=246196 GN=MSMEI_2194 PE=4 SV=1 - [I7G7M8_MYCS2]	66.0281	12	1.63021	0.747507
A0A0D6IH92	UvrABC system protein B OS=Mycobacterium smegmatis OX=1772 GN=uvrB PE=3 SV=1 - [A0A0D6IH92_MYCSM]	40.7609	17	1.62815	1.20466
A0A0D6IQ05	NAD-dependent protein deacetylase OS=Mycobacterium smegmatis OX=1772 GN=cobB_2 PE=3 SV=1 - [A0A0D6IQ05_MYCSM]	11.1471	2	1.62771	1.50516
L8F910	DNA helicase OS=Mycobacterium smegmatis (strain MKD8) OX=1214915 GN=pcrA PE=3 SV=1 - [L8F910_MYCSE]	7.05365	3	1.62491	1.40051
I7FX91	Ketose-bisphosphate aldolase OS=Mycobacterium smegmatis (strain ATCC 700084 / mc(2)155) OX=246196 GN=MSMEI_0877 PE=3 SV=1 - [I7FX91_MYCS2]	20.2983	6	1.62415	1.47262
A0A0D6HB82	Two-component sensor histidine kinase OS=Mycobacterium smegmatis OX=1772 GN=zraS PE=4 SV=1 - [A0A0D6HB82_MYCSM]	29.5063	7	1.62084	1.14757
A0R1X9	Putative helicase OS=Mycobacterium smegmatis (strain ATCC 700084 / mc(2)155) OX=246196 GN=MSMEG_4912 PE=4 SV=1 - [A0R1X9_MYCS2]	29.5338	8	1.62071	1.25236
A0A0D6FST9	Anthranilate synthase component II trpG OS=Mycobacterium smegmatis OX=1772 GN=trpG PE=4 SV=1 - [A0A0D6FST9_MYCSM]	13.839	5	1.6205	1.29201
L8FKE2	Uncharacterized protein OS=Mycobacterium smegmatis (strain MKD8) OX=1214915 GN=D806_0134 PE=4 SV=1 - [L8FKE2_MYCSE]	6.81204	2	1.61919	1.26273
A0QSD5	30S ribosomal protein S19 OS=Mycobacterium smegmatis (strain ATCC 700084 / mc(2)155) OX=246196 GN=rpsS PE=1 SV=1 - [RS19_MYCS2]	39.401	9	1.61912	1.72723
A0QW25	Uncharacterized protein MSMEG_2782/MSMEI_2713 OS=Mycobacterium smegmatis (strain ATCC 700084 / mc(2)155) OX=246196 GN=MSMEG_2782 PE=1 SV=1 - [Y2782_MYCS2]	18.7469	7	1.61789	1.25577
A0A0D6IJ54	Amidohydrolase OS=Mycobacterium smegmatis OX=1772 GN=ERS451418_04006 PE=4 SV=1 - [A0A0D6IJ54_MYCSM]	13.9724	4	1.61538	1.42238
A0R239	Isochorismatase hydrolase OS=Mycobacterium smegmatis (strain ATCC 700084 / mc(2)155) OX=246196 GN=MSMEG_4976 PE=4 SV=1 - [A0R239_MYCS2]	24.8272	5	1.61158	1.36864
L8FE83	Ribonuclease III OS=Mycobacterium smegmatis (strain MKD8) OX=1214915 GN=D806_2830 PE=4 SV=1 - [L8FE83_MYCSE]	13.7533	3	1.61	1.29867
A0A0D6ICD2	Pyridoxal-5'-phosphate-dependent enzyme, beta subunit OS=Mycobacterium smegmatis OX=1772 GN=tdcB PE=4 SV=1 - [A0A0D6ICD2_MYCSM]	12.8582	6	1.60999	1.29705
A0QVM3	Ribosome maturation factor RimP OS=Mycobacterium smegmatis (strain ATCC 700084 / mc(2)155) OX=246196 GN=rimP PE=1 SV=1 - [RIMP_MYCS2]	9.6229	4	1.60937	1.34702
L8FEP6	Probable dual-specificity RNA methyltransferase RlmN OS=Mycobacterium smegmatis (strain MKD8) OX=1214915 GN=rlmN PE=3 SV=1 - [L8FEP6_MYCSE]	26.4709	6	1.60895	1.2248
A0A0D6J033	von Willebrand factor type A OS=Mycobacterium smegmatis OX=1772 GN=ERS451418_05337 PE=4 SV=1 - [A0A0D6J033_MYCSM]	80.9861	23	1.60886	1.32871
A0R753	Integral membrane protein OS=Mycobacterium smegmatis (strain ATCC 700084 / mc(2)155) OX=246196 GN=MSMEG_6783 PE=4 SV=1 - [A0R753_MYCS2]	12.7885	3	1.60676	1.31035
L8FL33	Uncharacterized protein OS=Mycobacterium smegmatis (strain MKD8) OX=1214915 GN=D806_0276 PE=4 SV=1 - [L8FL33_MYCSE]	12.9412	2	1.60439	1.32706
L8FKU0	Transcriptional regulator, LysR family OS=Mycobacterium smegmatis (strain MKD8) OX=1214915 GN=D806_0639 PE=4 SV=1 - [L8FKU0_MYCSE]	29.1745	9	1.60384	1.30171
A0A0D6IUU9	Hydrolase OS=Mycobacterium smegmatis OX=1772 GN=ERS451418_04862 PE=4 SV=1 - [A0A0D6IUU9_MYCSM]	44.6608	12	1.60049	1.39497
A0QSD8	50S ribosomal protein L16 OS=Mycobacterium smegmatis (strain ATCC 700084 / mc(2)155) OX=246196 GN=rplP PE=1 SV=1 - [RL16_MYCS2]	78.4607	9	1.59964	1.38627
A0QZN0	Nitrilotriacetate monooxygenase component A OS=Mycobacterium smegmatis (strain ATCC 700084 / mc(2)155) OX=246196 GN=ssuD PE=4 SV=1 - [A0QZN0_MYCS2]	13.7388	6	1.59769	1.64758
Q9RMN9	Fatty-acid O-methyltransferase OS=Mycobacterium smegmatis (strain ATCC 700084 / mc(2)155) OX=246196 GN=mtf2 PE=3 SV=1 - [MTF2_MYCS2]	13.1207	5	1.59291	1.17865
A0A0D6HSF3	GntR family transcriptional regulator OS=Mycobacterium smegmatis OX=1772 GN=ydcR_2 PE=4 SV=1 - [A0A0D6HSF3_MYCSM]	11.168	4	1.59143	1.28485
I7G5R4	Secreted protein OS=Mycobacterium smegmatis (strain ATCC 700084 / mc(2)155) OX=246196 GN=MSMEI_2065 PE=4 SV=1 - [I7G5R4_MYCS2]	17.9895	3	1.58986	1.44658
A0A0D6GTT2	Two-component system response regulator OS=Mycobacterium smegmatis OX=1772 GN=nreC_3 PE=4 SV=1 - [A0A0D6GTT2_MYCSM]	6.26565	2	1.5896	1.18809
A0A0D6GKX9	Short-chain dehydrogenase OS=Mycobacterium smegmatis OX=1772 GN=ERS451418_00760 PE=3 SV=1 - [A0A0D6GKX9_MYCSM]	6.27948	2	1.58634	1.25689
L8FHW8	Uncharacterized protein OS=Mycobacterium smegmatis (strain MKD8) OX=1214915 GN=D806_1105 PE=4 SV=1 - [L8FHW8_MYCSE]	16.6644	5	1.58412	1.35513
L8F5W3	NAD-dependent protein deacylase OS=Mycobacterium smegmatis (strain MKD8) OX=1214915 GN=cobB PE=3 SV=1 - [L8F5W3_MYCSE]	19.0688	4	1.58188	1.29174
A0QSG0	50S ribosomal protein L24 OS=Mycobacterium smegmatis (strain ATCC 700084 / mc(2)155) OX=246196 GN=rplX PE=1 SV=1 - [RL24_MYCS2]	6.69635	3	1.58033	1.4939
L8FGA9	Response regulator OS=Mycobacterium smegmatis (strain MKD8) OX=1214915 GN=mtrA PE=4 SV=1 - [L8FGA9_MYCSE]	55.9414	9	1.57749	1.15519
A0A0D6J1M3	Hydrolase (Beta-lactamase-like) OS=Mycobacterium smegmatis OX=1772 GN=baeB_3 PE=4 SV=1 - [A0A0D6J1M3_MYCSM]	13.1315	4	1.57429	1.44495
A0A0D6J2D4	Phosphoglycerate mutase OS=Mycobacterium smegmatis OX=1772 GN=ERS451418_06235 PE=3 SV=1 - [A0A0D6J2D4_MYCSM]	10.0423	3	1.57411	1.41452
A0QSG7	50S ribosomal protein L30 OS=Mycobacterium smegmatis (strain ATCC 700084 / mc(2)155) OX=246196 GN=rpmD PE=1 SV=1 - [RL30_MYCS2]	22.7243	2	1.57265	1.27808
A0A0D6FZB5	Pirin-like protein OS=Mycobacterium smegmatis OX=1772 GN=yhhW_3 PE=3 SV=1 - [A0A0D6FZB5_MYCSM]	10.2978	4	1.57038	1.35295
I7FGE4	Putative protease IV Sppa OS=Mycobacterium smegmatis (strain ATCC 700084 / mc(2)155) OX=246196 GN=sppA PE=4 SV=1 - [I7FGE4_MYCS2]	110.832	20	1.56896	1.24047
A0R6J9	Beta-lactamase OS=Mycobacterium smegmatis (strain ATCC 700084 / mc(2)155) OX=246196 GN=MSMEG_6575 PE=4 SV=1 - [A0R6J9_MYCS2]	49.0379	13	1.56474	1.26034
A0A0D6IEU1	Tyrosine recombinase XerD OS=Mycobacterium smegmatis OX=1772 GN=xerD PE=3 SV=1 - [A0A0D6IEU1_MYCSM]	9.43253	5	1.56447	1.30106
A0A0D6HJ18	Uncharacterized protein OS=Mycobacterium smegmatis OX=1772 GN=ERS451418_01981 PE=4 SV=1 - [A0A0D6HJ18_MYCSM]	8.25048	3	1.56407	1.41227
A0QYG2	Glycogen accumulation regulator GarA OS=Mycobacterium smegmatis (strain ATCC 700084 / mc(2)155) OX=246196 GN=garA PE=1 SV=2 - [GARA_MYCS2]	5.32332	2	1.56376	1.37691
A0R091	Adenylate cyclase, putative OS=Mycobacterium smegmatis (strain ATCC 700084 / mc(2)155) OX=246196 GN=MSMEG_4302 PE=4 SV=1 - [A0R091_MYCS2]	38.7625	8	1.5614	1.52676
A0A0D6J300	Short-chain dehydrogenase OS=Mycobacterium smegmatis OX=1772 GN=acr1_7 PE=4 SV=1 - [A0A0D6J300_MYCSM]	6.45143	2	1.55985	1.42339
A0A0D6IQG1	ABC transporter periplasmic solute-binding protein OS=Mycobacterium smegmatis OX=1772 GN=ERS451418_04418 PE=4 SV=1 - [A0A0D6IQG1_MYCSM]	6.52722	2	1.55784	1.26222
I7FFP8	Uncharacterized protein OS=Mycobacterium smegmatis (strain ATCC 700084 / mc(2)155) OX=246196 GN=MSMEI_1212 PE=4 SV=1 - [I7FFP8_MYCS2]	8.80681	3	1.55772	1.12886
A0QVJ2	Gnat-family protein acetyltransferase OS=Mycobacterium smegmatis (strain ATCC 700084 / mc(2)155) OX=246196 GN=MSMEG_2593 PE=4 SV=1 - [A0QVJ2_MYCS2]	6.52105	3	1.55724	1.28212
A0QTM1	UbiE/COQ5 methyltransferase OS=Mycobacterium smegmatis (strain ATCC 700084 / mc(2)155) OX=246196 GN=MSMEG_1893 PE=4 SV=1 - [A0QTM1_MYCS2]	17.2782	5	1.55679	1.34899
A0A0D6HQ87	Helix-turn-helix domain protein OS=Mycobacterium smegmatis OX=1772 GN=ERS451418_02241 PE=4 SV=1 - [A0A0D6HQ87_MYCSM]	32.7925	9	1.55578	1.26316
A0A0D6HR84	Uncharacterized protein OS=Mycobacterium smegmatis OX=1772 GN=ERS451418_02284 PE=4 SV=1 - [A0A0D6HR84_MYCSM]	35.1583	6	1.55573	1.38836
A0A0D6HR63	Rieske (2Fe-2S) protein OS=Mycobacterium smegmatis OX=1772 GN=nfuA PE=4 SV=1 - [A0A0D6HR63_MYCSM]	9.45268	4	1.54996	1.19799
A0A0D6J385	Replicative DNA helicase OS=Mycobacterium smegmatis OX=1772 GN=dnaB PE=3 SV=1 - [A0A0D6J385_MYCSM]	13.2277	5	1.54685	1.66093
A0QYU6	50S ribosomal protein L20 OS=Mycobacterium smegmatis (strain ATCC 700084 / mc(2)155) OX=246196 GN=rplT PE=1 SV=1 - [RL20_MYCS2]	87.3962	8	1.54628	1.49775
A0A0D6GRS7	ROK family protein OS=Mycobacterium smegmatis OX=1772 GN=mlc_2 PE=4 SV=1 - [A0A0D6GRS7_MYCSM]	25.5311	7	1.54509	1.13052
I7FGX3	Alternative RNA polymerase sigma factor SigJ OS=Mycobacterium smegmatis (strain ATCC 700084 / mc(2)155) OX=246196 GN=sigJ PE=3 SV=1 - [I7FGX3_MYCS2]	10.594	6	1.54275	1.14223
L8F953	PhoH-like protein PhoH1 OS=Mycobacterium smegmatis (strain MKD8) OX=1214915 GN=phoH1 PE=4 SV=1 - [L8F953_MYCSE]	91.2638	15	1.54066	1.13233
L8F8P6	HesB family protein OS=Mycobacterium smegmatis (strain MKD8) OX=1214915 GN=hscB PE=3 SV=1 - [L8F8P6_MYCSE]	16.1738	4	1.53998	1.28723
A0R2W9	Mycothiol S-conjugate amidase OS=Mycobacterium smegmatis (strain ATCC 700084 / mc(2)155) OX=246196 GN=mca PE=1 SV=1 - [MCA_MYCS2]	7.10258	3	1.53934	1.21218
L8FJF2	2,3-bisphosphoglycerate-dependent phosphoglycerate mutase OS=Mycobacterium smegmatis (strain MKD8) OX=1214915 GN=gpmA PE=3 SV=1 - [L8FJF2_MYCSE]	5.51153	3	1.53753	1.14576
A0QZN7	Oxidoreductase, aldo/keto reductase family protein OS=Mycobacterium smegmatis (strain ATCC 700084 / mc(2)155) OX=246196 GN=MSMEG_4093 PE=4 SV=1 - [A0QZN7_MYCS2]	8.21906	4	1.53727	1.29107
A0R5M2	ATPase associated with various cellular activities, AAA-5 OS=Mycobacterium smegmatis (strain ATCC 700084 / mc(2)155) OX=246196 GN=MSMEG_6241 PE=4 SV=1 - [A0R5M2_MYCS2]	17.8986	6	1.53685	1.83057
A0R647	Ferritin BfrB OS=Mycobacterium smegmatis (strain ATCC 700084 / mc(2)155) OX=246196 GN=bfrB PE=1 SV=1 - [BFRB_MYCS2]	6.36873	2	1.53432	1.37559
A0A0D6IZN5	Monooxygenase OS=Mycobacterium smegmatis OX=1772 GN=ERS451418_05566 PE=4 SV=1 - [A0A0D6IZN5_MYCSM]	7.55739	4	1.53331	1.39327
A0QV21	Formamidopyrimidine-DNA glycosylase OS=Mycobacterium smegmatis (strain ATCC 700084 / mc(2)155) OX=246196 GN=fpg PE=3 SV=1 - [FPG_MYCS2]	17.0288	4	1.53229	1.37509
A0R0T8	Chaperone protein DnaJ OS=Mycobacterium smegmatis (strain ATCC 700084 / mc(2)155) OX=246196 GN=dnaJ PE=3 SV=1 - [A0R0T8_MYCS2]	54.5536	10	1.53027	1.25845
A0QZ48	Prokaryotic ubiquitin-like protein Pup OS=Mycobacterium smegmatis (strain ATCC 700084 / mc(2)155) OX=246196 GN=pup PE=1 SV=1 - [PUP_MYCS2]	5.74181	2	1.52941	1.07943
L8F3S7	DNA integrity scanning protein DisA OS=Mycobacterium smegmatis (strain MKD8) OX=1214915 GN=disA PE=3 SV=1 - [L8F3S7_MYCSE]	6.9166	3	1.52895	1.12281
A0A0D6I402	Ketopantoate reductase ApbA/PanE-like protein OS=Mycobacterium smegmatis OX=1772 GN=ERS451418_02914 PE=4 SV=1 - [A0A0D6I402_MYCSM]	5.18613	2	1.52885	1.21484
A0A0D6IPI7	Fe3+-siderophores ABC transporter substrate-binding protein OS=Mycobacterium smegmatis OX=1772 GN=ERS451418_04417 PE=4 SV=1 - [A0A0D6IPI7_MYCSM]	16.244	7	1.52849	1.12831
A0R151	50S ribosomal protein L21 OS=Mycobacterium smegmatis (strain ATCC 700084 / mc(2)155) OX=246196 GN=rplU PE=1 SV=1 - [RL21_MYCS2]	47.0847	6	1.527	1.49919
A0QRU9	Uncharacterized protein OS=Mycobacterium smegmatis (strain ATCC 700084 / mc(2)155) OX=246196 GN=MSMEG_1246 PE=4 SV=1 - [A0QRU9_MYCS2]	11.6039	4	1.52502	1.22251
A0A0D6IZW6	UTP--glucose-1-phosphate uridylyltransferase OS=Mycobacterium smegmatis OX=1772 GN=galU PE=4 SV=1 - [A0A0D6IZW6_MYCSM]	31.7434	9	1.52361	1.23507
A0QUZ4	2-phospho-L-lactate guanylyltransferase OS=Mycobacterium smegmatis (strain ATCC 700084 / mc(2)155) OX=246196 GN=cofC PE=1 SV=1 - [COFC_MYCS2]	16.8434	4	1.52238	1.20988
A0QQA1	p450 heme-thiolate protein OS=Mycobacterium smegmatis (strain ATCC 700084 / mc(2)155) OX=246196 GN=MSMEG_0681 PE=3 SV=1 - [A0QQA1_MYCS2]	44.9625	11	1.52203	1.62555
A0A0D6J2C9	Uncharacterized protein OS=Mycobacterium smegmatis OX=1772 GN=ERS451418_06230 PE=4 SV=1 - [A0A0D6J2C9_MYCSM]	5.08423	2	1.52192	1.2317
A0QVM1	Conserved hypothetical alanine rich protein OS=Mycobacterium smegmatis (strain ATCC 700084 / mc(2)155) OX=246196 GN=MSMEG_2622 PE=4 SV=1 - [A0QVM1_MYCS2]	5.47624	2	1.52054	1.26349
A0QR42	Aminotransferase, class V superfamily protein OS=Mycobacterium smegmatis (strain ATCC 700084 / mc(2)155) OX=246196 GN=MSMEG_0978 PE=4 SV=1 - [A0QR42_MYCS2]	14.2821	5	1.51893	1.29278
A0QX87	Imidazole glycerol phosphate synthase subunit HisF OS=Mycobacterium smegmatis (strain ATCC 700084 / mc(2)155) OX=246196 GN=hisF PE=3 SV=1 - [HIS6_MYCS2]	13.2964	7	1.51631	1.31957
A0A0D6G0M2	Dihydroxy-acid dehydratase OS=Mycobacterium smegmatis OX=1772 GN=ilvD_1 PE=3 SV=1 - [A0A0D6G0M2_MYCSM]	50.5917	14	1.51624	1.41876
A0R6U3	6-aminohexanoate-cyclic-dimer hydrolase OS=Mycobacterium smegmatis (strain ATCC 700084 / mc(2)155) OX=246196 GN=MSMEG_6673 PE=3 SV=1 - [A0R6U3_MYCS2]	29.0147	10	1.51504	1.1887
A0QTI1	Selenide, water dikinase OS=Mycobacterium smegmatis (strain ATCC 700084 / mc(2)155) OX=246196 GN=selD PE=3 SV=1 - [A0QTI1_MYCS2]	16.1873	4	1.51462	1.09783
P41403	Aspartokinase OS=Mycobacterium smegmatis OX=1772 GN=ask PE=3 SV=1 - [AK_MYCSM]	69.428	14	1.5125	1.10857
A0A0D6ICT5	GTP cyclohydrolase OS=Mycobacterium smegmatis OX=1772 GN=ribBA_2 PE=4 SV=1 - [A0A0D6ICT5_MYCSM]	8.14099	3	1.50977	1.21315
A0A0D6IPE4	PemK-like protein OS=Mycobacterium smegmatis OX=1772 GN=ERS451418_04414 PE=4 SV=1 - [A0A0D6IPE4_MYCSM]	42.7941	11	1.50838	1.22028
A0QSD0	30S ribosomal protein S10 OS=Mycobacterium smegmatis (strain ATCC 700084 / mc(2)155) OX=246196 GN=rpsJ PE=1 SV=1 - [RS10_MYCS2]	79.973	9	1.50775	1.28747
L8FA47	Exodeoxyribonuclease V beta subunit OS=Mycobacterium smegmatis (strain MKD8) OX=1214915 GN=D806_4022 PE=4 SV=1 - [L8FA47_MYCSE]	13.5009	4	1.50714	1.26864
A0QV37	30S ribosomal protein S16 OS=Mycobacterium smegmatis (strain ATCC 700084 / mc(2)155) OX=246196 GN=rpsP PE=1 SV=1 - [RS16_MYCS2]	52.4055	10	1.50677	1.60227
A0QZM7	Putative monooxygenase OS=Mycobacterium smegmatis (strain ATCC 700084 / mc(2)155) OX=246196 GN=MSMEG_4083 PE=4 SV=1 - [A0QZM7_MYCS2]	36.5525	11	1.50577	1.388
L8FFI6	Fumarylacetoacetate hydrolase OS=Mycobacterium smegmatis (strain MKD8) OX=1214915 GN=fahA3 PE=4 SV=1 - [L8FFI6_MYCSE]	14.9521	4	1.50506	1.14584
L8F4I8	Uncharacterized protein OS=Mycobacterium smegmatis (strain MKD8) OX=1214915 GN=D806_5787 PE=4 SV=1 - [L8F4I8_MYCSE]	31.324	10	1.50433	0.838428
